# Supplementary material for: A three-dimensional analysis of the morphological evolution and locomotor behaviour of the carnivoran hind limb
Source: BMC Evol Biol. 2014 Jun 14;14:129. doi: 10.1186/1471-2148-14-129 (PMC4065579; doi:10.1186/1471-2148-14-129)
Supplement: Additional file 5 — Table in Excel format with morphometric data averaged per species for each hind limb bone analysed. Centroid size, log-transformed centroid size and Procrustes coordinates are shown for pelvis (1st and 2nd sheets), femur (3rd and 4th sheets) and tibia (5th and 6th sheets). 1st, 3rd and 5th sheets show values for all the species; 2nd, 4th and 6th sheets include only extant species. [file 1471-2148-14-129-S5.xls]

## Sheet: Pelvis Complete
Species	Family	Centroid Size	Log Centroid Size	ProcCoord1	ProcCoord2	ProcCoord3	ProcCoord4	ProcCoord5	ProcCoord6	ProcCoord7	ProcCoord8	ProcCoord9	ProcCoord10	ProcCoord11	ProcCoord12	ProcCoord13	ProcCoord14	ProcCoord15	ProcCoord16	ProcCoord17	ProcCoord18	ProcCoord19	ProcCoord20	ProcCoord21	ProcCoord22	ProcCoord23	ProcCoord24	ProcCoord25	ProcCoord26	ProcCoord27	ProcCoord28	ProcCoord29	ProcCoord30	ProcCoord31	ProcCoord32	ProcCoord33	ProcCoord34	ProcCoord35	ProcCoord36	ProcCoord37	ProcCoord38	ProcCoord39	ProcCoord40	ProcCoord41	ProcCoord42	ProcCoord43	ProcCoord44	ProcCoord45	ProcCoord46
Acinonyx jubatus	Felidae	225.454	5.41743	-0.456508	0.0595991	0.0389567	-0.300907	0.0426208	0.0553989	-0.00675208	0.0315171	0.118331	0.0144904	-0.00678226	0.176819	0.0464856	0.0281435	0.0916229	0.146644	0.00346307	-0.043422	0.149789	-0.0260441	0.0941085	0.230993	-0.0355121	-0.0406312	0.301553	0.0802424	-0.227672	0.0834599	0.0354809	-0.0277947	-0.00354183	0.0652518	0.0428874	-0.0417223	0.00892143	-0.0162904	0.0475894	0.0595294	-0.0519927	-0.427148	-0.106647	-0.0740921	-0.174107	-0.0872071	-0.0421766	0.0668848
Ailuropoda melanoleuca	Ursidae	340.733	5.83001	-0.471179	0.133906	-0.00913016	-0.321943	0.0202216	0.0193526	0.0736368	-0.00838012	0.124167	0.147452	-0.081862	0.180016	0.0441364	0.0139699	0.0467996	0.133786	0.0125673	-0.0593015	0.21385	-0.0250529	0.102239	0.240947	0.00984356	-0.00672015	0.149141	0.0568064	-0.188838	0.0714051	0.0217765	-0.0462843	-0.0220375	0.0423145	0.0322887	-0.0444966	-0.00433367	-0.0534489	0.0379521	0.0548832	-0.0682216	-0.476641	-0.108555	-0.0327209	-0.141515	-0.0805176	-0.0587631	0.0709004
Ailurus fulgens	Ailuridae	109.14	4.69034	-0.462573	0.0481305	0.0255004	-0.351214	0.0634129	0.0132689	0.0954031	0.00580656	0.133666	0.144057	-0.0565446	0.19691	0.0509125	0.0442141	0.0604496	0.121306	0.0160691	-0.0455395	0.205492	-0.0491712	0.0942724	0.217741	-0.0240876	-0.00166113	0.198096	0.0322542	-0.175668	0.0823621	0.0381144	-0.0478722	-0.022619	0.081846	0.0195822	-0.0285014	0.0206467	-0.0536082	0.0421508	0.0621301	-0.0731381	-0.407192	-0.109449	-0.0755251	-0.229071	-0.0862218	-0.0397621	0.0546638
Amphicyon	Amphicyonidae	562.345	6.33212	-0.420285	0.0580913	0.0926975	-0.350254	0.0394162	0.0826346	-0.00256415	0.0156459	0.148902	0.0481248	-0.0277464	0.211234	0.0225121	0.0324213	0.0595359	0.11232	0.0168095	-0.0469934	0.195516	-0.0157272	0.0798003	0.244785	-0.0241845	0.00853841	0.229269	-0.00370245	-0.224198	0.0687471	0.0270586	-0.0674096	-0.0202277	0.0612486	0.0431565	-0.0600013	0.00382017	-0.0463208	0.038944	0.0460368	-0.0594137	-0.394003	-0.070582	-0.116777	-0.175342	-0.0759537	-0.0843435	0.110299
Arctodus simus	Ursidae	418.865	6.03755	-0.477644	0.124501	0.0423991	-0.39273	0.0518108	0.0403767	0.0148258	0.00680071	0.157745	0.0906217	-0.0610277	0.209297	0.0418725	0.0221217	0.0705921	0.135626	-0.00053258	-0.0466976	0.183827	-0.0057295	0.098795	0.281972	0.00713323	0.00701169	0.165387	0.0405507	-0.271883	0.0730491	0.0160697	-0.0579381	-0.0177641	0.0452207	0.0538208	-0.0841467	-0.0267257	-0.0340154	0.031937	0.0280537	-0.0350001	-0.279975	-0.0788134	-0.114159	-0.174656	-0.0750902	-0.0366248	0.0536031
Bassariscus astutus	Procyonidae	70.3844	4.25397	-0.482277	0.0578108	0.0186458	-0.288383	0.0645746	0.0216455	0.0899881	-0.0138647	0.153699	0.128927	-0.0637939	0.202365	0.043991	0.048386	0.0727093	0.110116	0.0116299	-0.0321683	0.225831	-0.0335579	0.0891017	0.215944	-0.031807	-0.00226679	0.19921	0.016701	-0.18612	0.0789616	0.0353092	-0.0552292	-0.0275302	0.0861328	0.0193752	-0.0496691	0.0427899	-0.0446846	0.0401775	0.0620367	-0.0746296	-0.401738	-0.121798	-0.0841514	-0.233886	-0.0851237	-0.054968	0.0428866
Canis adustus	Canidae	126.819	4.84276	-0.455157	0.079006	0.051907	-0.380773	0.064335	0.0347807	0.031267	0.0319217	0.115027	0.0693914	-0.0133626	0.169153	0.0663459	0.0357121	0.0800146	0.13353	0.00312722	-0.0229925	0.165225	-0.0459408	0.088222	0.208295	-0.0366289	-0.00363473	0.221007	0.0692882	-0.208	0.106656	0.0321142	-0.0267692	0.0199516	0.0751936	0.0427654	-0.00736091	0.01896	-0.0395016	0.0893103	0.0608903	-0.055822	-0.396412	-0.141649	-0.0918394	-0.218859	-0.109809	-0.0411614	0.067789
Canis aureus	Canidae	122.68	4.80773	-0.45203	0.0861026	0.0506978	-0.348892	0.0533293	0.0373398	0.0351201	0.0275725	0.11304	0.0704909	-0.0150507	0.18474	0.0525999	0.0359941	0.0617099	0.132412	0.00918963	-0.0304657	0.173485	-0.0377421	0.0894274	0.206207	-0.0276003	-0.0128711	0.208508	0.0764857	-0.219822	0.102983	0.0321904	-0.0298266	0.0225412	0.0707243	0.0375063	-0.00475667	0.0145001	-0.0344085	0.0768062	0.0700147	-0.0543627	-0.41589	-0.1421	-0.0995385	-0.217253	-0.110379	-0.0432181	0.0707552
Canis latrans	Canidae	143.899	4.96821	-0.444028	0.108061	0.0553614	-0.35052	0.0683418	0.0498572	0.0278117	0.0244065	0.118297	0.0575889	-0.0127081	0.175557	0.0587456	0.0310994	0.0740895	0.132492	0.00969232	-0.0268433	0.17869	-0.0451395	0.0781098	0.205248	-0.0239906	-0.0147275	0.217804	0.0757695	-0.206859	0.110863	0.0276774	-0.0372405	0.00940823	0.0675422	0.0357648	-0.00990642	0.00733235	-0.03313	0.0778203	0.056994	-0.0496062	-0.405275	-0.152699	-0.106155	-0.226113	-0.125707	-0.050531	0.062565
Canis lupus	Canidae	220.412	5.39359	-0.450015	0.0928274	0.0592305	-0.365394	0.0548395	0.0579542	0.02644	0.0301046	0.118531	0.062688	-0.00610593	0.17576	0.0616474	0.0309989	0.0715387	0.133335	0.0106106	-0.029138	0.181486	-0.0390471	0.0803014	0.208577	-0.0268401	-0.0100869	0.21896	0.0722449	-0.211265	0.105055	0.0282663	-0.0396889	0.00684888	0.06362	0.0381864	-0.0191284	0.00183456	-0.0373503	0.0762283	0.0540656	-0.0541423	-0.406022	-0.136246	-0.103354	-0.200981	-0.0997878	-0.0582574	0.0709474
Canis mesomelas	Canidae	118.049	4.77083	-0.434938	0.0771507	0.0354623	-0.332529	0.0308909	0.028309	0.0345275	0.02703	0.126139	0.0638264	-0.0113403	0.19076	0.0465878	0.0386526	0.0670716	0.132856	0.0112291	-0.0265792	0.179227	-0.0306866	0.0909692	0.203424	-0.0267575	-0.00540839	0.233235	0.0884857	-0.218492	0.110054	0.0288292	-0.0372997	0.00361747	0.0655099	0.0339533	-0.0151159	0.00373803	-0.0345542	0.0726915	0.0573439	-0.0587426	-0.42748	-0.126089	-0.0769067	-0.229326	-0.0923275	-0.0382454	0.0590257
Canis simensis	Canidae	157.739	5.06094	-0.473554	0.102583	0.0406443	-0.364013	0.0655364	0.040792	0.0303356	0.024985	0.124213	0.0636769	-0.0100669	0.174805	0.0574341	0.0238976	0.0903095	0.135234	0.00235705	-0.0355094	0.175289	-0.0423403	0.0744305	0.199503	-0.0311066	-0.0139146	0.22642	0.0757883	-0.205291	0.0987625	0.026649	-0.0200685	0.018762	0.0685042	0.0411677	-0.0200767	0.0183462	-0.0315863	0.0765827	0.0632087	-0.0489098	-0.384666	-0.139003	-0.0884472	-0.20606	-0.123149	-0.0416973	0.0816962
Cerdocyon thous	Canidae	117.491	4.76628	-0.446747	0.0568771	0.0366409	-0.347559	0.0381316	0.0311771	0.0471625	0.0191515	0.119495	0.0740343	-0.0102296	0.168108	0.0547098	0.032723	0.0739468	0.125056	0.00947254	-0.0248983	0.183801	-0.0348499	0.0829736	0.21413	-0.0240823	-0.000794462	0.237238	0.0508457	-0.188446	0.103617	0.0276808	-0.0340683	0.0102535	0.0607295	0.0265955	-0.0176686	0.0140021	-0.0352784	0.0647584	0.0574212	-0.0604592	-0.428247	-0.110276	-0.0850084	-0.243474	-0.0878792	-0.034427	0.0585141
Chrysocyon brachyurus	Canidae	190.772	5.25076	-0.447968	0.083966	0.047338	-0.333367	0.0452953	0.0329882	0.0332927	0.0242195	0.134077	0.0517135	-0.000990046	0.173726	0.0668515	0.0323662	0.077282	0.129596	0.0108581	-0.0302703	0.191156	-0.031006	0.0801818	0.201403	-0.0245479	-0.00633582	0.229875	0.0644435	-0.194633	0.108466	0.025373	-0.0341285	0.00257556	0.0626636	0.0380394	-0.021511	0.0042082	-0.027114	0.0759504	0.050997	-0.0513049	-0.431273	-0.132503	-0.0987483	-0.212859	-0.0966134	-0.0504744	0.0449933
Crocuta crocuta	Hyaenidae	245.216	5.50066	-0.42916	0.164189	0.0429023	-0.319211	0.0633488	0.0359176	0.0496439	-0.012401	0.152053	0.0871167	-0.0529415	0.196003	0.0556209	0.0157959	0.0768286	0.121827	0.0113463	-0.0544032	0.189457	-0.0281488	0.11856	0.216928	0.00456621	-0.0217362	0.216177	0.0840358	-0.207668	0.0900689	0.0251192	-0.0531177	-0.00454914	0.0549851	0.0261454	-0.0416991	-0.00633707	-0.0500026	0.0563515	0.05524	-0.0751405	-0.410986	-0.184588	-0.0801571	-0.212502	-0.105908	-0.0527342	0.061006
Cuon alpinus	Canidae	155.962	5.04747	-0.467835	0.077673	0.0410339	-0.337136	0.0428604	0.041487	0.0326508	0.0180091	0.119095	0.0525832	-0.0197564	0.166316	0.0572251	0.0246102	0.0720749	0.134919	0.00755985	-0.0238682	0.167297	-0.0323825	0.0741881	0.203901	-0.025408	-0.00392956	0.241519	0.0568851	-0.213554	0.0981612	0.031946	-0.0191115	0.00337871	0.0664215	0.0322031	-0.0145514	0.0103816	-0.0400337	0.0720493	0.0638955	-0.0567277	-0.414297	-0.117471	-0.0792362	-0.214596	-0.0958096	-0.038309	0.0687684
Eira barbara	Mustelidae	95.4816	4.55858	-0.466765	0.00858737	-0.00177695	-0.326832	0.045133	0.0335612	0.0492569	0.00490907	0.148924	0.0828306	-0.0361726	0.180593	0.0450686	0.0253274	0.0776606	0.133836	0.00270137	-0.0426163	0.214395	-0.0329564	0.0930682	0.250436	-0.0250747	0.00460318	0.221791	0.0255469	-0.191177	0.0914846	0.0277133	-0.03992	-0.0183335	0.0754866	0.0310416	-0.0400863	0.0152826	-0.034825	0.0394056	0.0497009	-0.0715086	-0.426119	-0.0649578	-0.0660729	-0.219921	-0.0463109	-0.0309537	0.0571403
Helarctos malayanus	Ursidae	249.594	5.51984	-0.442999	0.100848	0.00780318	-0.378632	0.0588137	0.00514476	0.0542334	0.00527054	0.126203	0.116858	-0.0585649	0.19084	0.0519509	0.0203731	0.0760117	0.116894	0.0159148	-0.0298845	0.213887	-0.0272466	0.111259	0.230737	-0.00229388	0.00418732	0.179034	0.0496691	-0.210268	0.0767991	0.0258504	-0.0420509	-0.0174192	0.0498209	0.040488	-0.035184	-0.0129648	-0.0502072	0.0366861	0.0412458	-0.0555182	-0.409812	-0.10599	-0.0631093	-0.178667	-0.0898657	-0.0441927	0.0576347
Hoplophoneus	Nimravidae	157.106	5.05692	-0.514728	0.0528672	0.0414613	-0.243705	0.00685447	0.0537477	-0.0560498	0.0304909	0.104321	0.129477	-0.0442677	0.211996	0.0402077	0.0208641	0.0771377	0.126692	0.0189156	-0.0408661	0.155494	-0.0312186	0.0702833	0.210177	-0.021219	-0.0257744	0.28338	0.0105564	-0.195778	0.0816333	0.0319629	-0.0594864	-0.0190902	0.0610212	0.0335938	-0.0315547	-0.0032822	-0.0359142	0.0528969	0.0487896	-0.0446701	-0.437428	-0.0613287	-0.0490806	-0.213664	-0.0733334	-0.0545672	0.130128
Hyaena brunnea	Hyaenidae	207.608	5.33565	-0.411152	0.184302	0.073781	-0.35403	0.0928951	0.044447	0.0569232	-0.000593441	0.136255	0.116874	-0.0381382	0.200833	0.0400749	0.0142964	0.0602589	0.107777	0.000319366	-0.0292443	0.199213	-0.0225616	0.118007	0.228946	-0.0124648	0.00271509	0.194054	0.100398	-0.164563	0.088909	0.0160511	-0.0525633	-0.0464908	0.0704505	0.000705423	-0.0313552	-0.0224494	-0.0649382	0.0593071	0.048725	-0.0714798	-0.390932	-0.198704	-0.0920735	-0.221175	-0.134994	-0.0757645	0.0826091
Hyaena hyaena	Hyaenidae	195.861	5.2774	-0.404208	0.182386	0.0533094	-0.360787	0.0935858	0.0245783	0.0579876	0.000700917	0.148058	0.0989245	-0.0397138	0.206813	0.0499928	0.0280198	0.0827499	0.113925	0.00835885	-0.0357123	0.209825	-0.0306764	0.112808	0.222489	-0.0191772	-0.0219492	0.186923	0.0870445	-0.187127	0.0853544	0.0200875	-0.0373621	-0.0050892	0.0613098	0.0295185	-0.0470519	0.00154008	-0.0455541	0.0572435	0.0477598	-0.0638193	-0.362817	-0.205916	-0.100457	-0.256733	-0.14899	-0.0732886	0.0659878
Leptailurus serval	Felidae	153.159	5.03148	-0.489021	0.00040407	0.015652	-0.310256	0.0192727	0.0406528	0.0154809	0.0269499	0.112405	0.0311008	-0.00363212	0.167485	0.0544303	0.0213099	0.0835106	0.140684	0.00539914	-0.0327945	0.187976	-0.0326152	0.0756768	0.240855	-0.0238197	-0.0160039	0.278482	0.0429693	-0.169168	0.108584	0.0297385	-0.0419112	-0.00262445	0.0615715	0.0384574	-0.0120088	0.000229796	-0.0388356	0.0616537	0.0493101	-0.060201	-0.446318	-0.0502125	-0.0480551	-0.228055	-0.0489171	-0.0225988	0.0598518
Lontra canadensis	Mustelidae	124.633	4.82488	-0.475186	0.071454	0.0288215	-0.299016	0.0496607	0.0501996	0.0953468	-0.00426288	0.12951	0.166393	-0.055471	0.177057	-0.000132963	0.0364194	0.0479223	0.10022	0.0128199	-0.0494884	0.267071	-0.0242353	0.0837416	0.270575	-0.0140027	-0.00886517	0.199562	0.00625762	-0.197489	0.0253346	0.029727	-0.033017	-0.0856041	0.0609358	0.0198291	-0.0772717	0.000937497	-0.0385955	-0.0181865	0.0446619	-0.0512775	-0.399237	-0.0779478	-0.109544	-0.205861	-0.0618811	-0.0546006	0.113911
Lycaon pictus	Canidae	177.019	5.17625	-0.43669	0.113743	0.0572766	-0.307851	0.0477695	0.038632	0.0119349	0.0206346	0.132539	0.0411319	-0.0050505	0.18084	0.0478095	0.0276119	0.0828111	0.127021	0.00973836	-0.0205107	0.187366	-0.0351617	0.0839014	0.211541	-0.0273533	-0.011488	0.230027	0.0805996	-0.232673	0.107038	0.0308181	-0.0349052	0.00512532	0.0639902	0.0409608	-0.0154603	0.0101747	-0.0310648	0.0737418	0.0665041	-0.0565503	-0.432614	-0.151621	-0.10531	-0.203959	-0.124304	-0.050237	0.0573279
Lynx rufus	Felidae	136.472	4.91595	-0.473185	0.0455965	0.0212424	-0.314282	0.0433087	0.0482882	0.0244966	0.0189206	0.112542	0.0491401	-0.0213629	0.178361	0.0436442	0.0280315	0.0838404	0.141207	0.00772282	-0.035633	0.17579	-0.0413072	0.0808741	0.235434	-0.0320996	-0.0249461	0.28964	0.0487251	-0.180867	0.0961673	0.0344658	-0.0387331	-0.0265001	0.0725391	0.0277395	-0.0301512	0.0121313	-0.0294658	0.050425	0.0614001	-0.0543039	-0.41786	-0.0913885	-0.0613433	-0.207524	-0.0855665	-0.0263661	0.0491906
Machairodus	Felidae	402.357	5.99734	-0.498176	0.0811066	0.0556687	-0.378115	0.0813562	0.0733444	-0.00623333	0.0103298	0.0977682	0.0534362	-0.0104477	0.174051	0.0506095	0.00584833	0.0690985	0.125516	0.00889563	-0.0412787	0.159983	-0.0354048	0.0695864	0.224294	-0.0249489	-0.0359833	0.309509	0.0556749	-0.185016	0.0821476	0.0240601	-0.0359086	-0.0138657	0.0495531	0.0359098	-0.0407202	-0.00234362	-0.0409337	0.0531382	0.0433396	-0.0399961	-0.38564	-0.119541	-0.064635	-0.132306	-0.0673139	-0.0392888	0.09891
Meles meles	Mustelidae	137.011	4.92006	-0.450952	0.0870945	-0.039078	-0.361794	0.0507964	-0.0091174	0.0946872	-0.00911231	0.143202	0.141579	-0.0547417	0.180886	0.0706348	0.0103934	0.0695081	0.114991	0.0106521	-0.0263197	0.206832	-0.0416864	0.0907516	0.21287	-0.0141149	0.00108614	0.174951	0.0711064	-0.20933	0.0823795	0.0304308	-0.0411908	-0.000245285	0.0503902	0.0435228	-0.0357589	0.00328186	-0.033355	0.0602337	0.0558421	-0.0555583	-0.443009	-0.101377	-0.0527439	-0.210702	-0.091164	-0.0139244	0.0455586
Melursus ursinus	Ursidae	277.601	5.62589	-0.396841	0.145839	0.0331685	-0.32944	0.0519193	0.021348	0.0397284	0.00612991	0.149581	0.111159	-0.0605306	0.20854	0.0404216	0.0221698	0.0770518	0.120523	-0.00318185	-0.0360731	0.208798	-0.0122661	0.0848664	0.226911	-0.00598872	0.00166223	0.15857	0.0629948	-0.225301	0.0731722	0.00586708	-0.0403739	-0.037645	0.054612	0.0563655	-0.0609577	-0.0125237	-0.0403722	0.035099	0.0458791	-0.060035	-0.454214	-0.139309	-0.106653	-0.156247	-0.0897018	-0.0609165	0.0777299
Nasua nasua	Procyonidae	110.125	4.70161	-0.447475	0.0846603	-0.0339597	-0.314917	0.0582192	0.025766	0.0990536	-0.0117266	0.132639	0.138894	-0.0682017	0.193545	0.0460988	0.0213507	0.0577727	0.106675	0.0209673	-0.0467595	0.212822	-0.0317778	0.0903403	0.213005	-0.0173824	0.0104066	0.232969	0.0435951	-0.188777	0.0808568	0.0392101	-0.0475931	-0.0243135	0.0674868	0.038764	-0.0439609	0.0225015	-0.0307982	0.0359965	0.0649969	-0.0602465	-0.43168	-0.138188	-0.0527312	-0.239843	-0.0909006	-0.0283933	0.0421285
Neofelis nebulosa	Felidae	150.996	5.01725	-0.440463	0.0386158	0.0227866	-0.323984	0.0314764	0.0440658	0.0274849	0.0182511	0.137161	0.0562639	-0.0245867	0.197493	0.0386608	0.0301339	0.081524	0.143893	0.0108058	-0.0436095	0.199568	-0.0329533	0.0818599	0.23722	-0.0276928	-0.0114621	0.294719	0.0397483	-0.169605	0.0848093	0.0350579	-0.0582296	-0.0175524	0.0686809	0.0276052	-0.0408467	0.00417738	-0.0445229	0.0369079	0.0554501	-0.0663524	-0.415092	-0.0886538	-0.0557679	-0.232982	-0.0675219	-0.04193	0.0354785
Nyctereutes procyonoides	Canidae	102.138	4.62601	-0.471771	0.0587797	-0.00176885	-0.34199	0.0422981	0.0142415	0.0746288	0.0127234	0.110647	0.119619	-0.0268404	0.176386	0.0736319	0.0214493	0.065909	0.13541	0.00804225	-0.0309354	0.1774	-0.0411231	0.087476	0.206316	-0.0307484	0.000180252	0.186135	0.0652613	-0.180615	0.0968536	0.0253053	-0.0339468	0.019629	0.0705255	0.0240422	-0.0143206	0.0159474	-0.0344198	0.0747778	0.0604818	-0.0619427	-0.438581	-0.114293	-0.0634683	-0.245818	-0.0856052	-0.0291126	0.0458642
Otocyon megalotis	Canidae	96.1031	4.56507	-0.450028	0.0756411	0.0191539	-0.340413	0.0468431	0.0119021	0.0633784	0.0171984	0.115187	0.0832792	-0.0205124	0.174413	0.063876	0.0318912	0.0654113	0.128347	0.0118123	-0.0223357	0.161885	-0.0353176	0.0869936	0.186865	-0.0351595	0.00195591	0.235733	0.088113	-0.201157	0.110816	0.0375217	-0.0275979	0.0318861	0.0813393	0.0319113	-0.0119871	0.0354377	-0.0235997	0.0886516	0.0713485	-0.0686654	-0.413571	-0.152967	-0.065652	-0.280192	-0.115864	-0.0226928	0.0601891
Panthera leo	Felidae	338.297	5.82128	-0.485042	0.044475	0.0449692	-0.308728	0.0304684	0.0477528	0.00388428	0.0270722	0.129306	0.0342269	0.00373757	0.195379	0.0478268	0.0274971	0.0920154	0.14426	0.00224759	-0.034609	0.185118	-0.0219842	0.0765325	0.217499	-0.0176822	-0.0133215	0.279971	0.0627305	-0.204767	0.093882	0.0200933	-0.0396173	-0.023282	0.0563935	0.0333752	-0.0303579	-0.0207083	-0.0345958	0.0544602	0.0341092	-0.0521029	-0.403025	-0.0674975	-0.0762348	-0.196417	-0.0572983	-0.0493232	0.0538715
Panthera onca	Felidae	272.562	5.60704	-0.460094	0.0678617	0.0314646	-0.314224	0.05183	0.040634	0.0331241	0.011684	0.144627	0.0555817	-0.0139468	0.19702	0.0450823	0.0207948	0.086442	0.127117	0.00826444	-0.0453213	0.199377	-0.038169	0.070164	0.22127	-0.0239713	-0.0158122	0.283358	0.0555585	-0.191178	0.0811519	0.027526	-0.0421525	-0.0154547	0.0626138	0.0349209	-0.0399153	0.00902761	-0.0355084	0.0426427	0.046263	-0.0522615	-0.40786	-0.108404	-0.0762519	-0.207625	-0.0787353	-0.046322	0.04306
Panthera pardus	Felidae	233.578	5.44753	-0.472657	0.0722165	0.0399336	-0.3162	0.0543187	0.0502725	0.0102759	0.0194936	0.114406	0.0403438	-0.0268229	0.169424	0.0455608	0.0204306	0.0746293	0.131736	0.0120583	-0.0344472	0.203013	-0.0361518	0.0607985	0.225021	-0.0229492	-0.0137054	0.296763	0.0517093	-0.164881	0.0979847	0.0322221	-0.0395516	-0.0151978	0.0645757	0.0316078	-0.0325347	0.00755551	-0.0340064	0.049445	0.0530864	-0.0574266	-0.411825	-0.114285	-0.0592494	-0.212956	-0.0863551	-0.0447426	0.0486979
Panthera tigris	Felidae	341.87	5.83295	-0.461826	0.0465927	0.0383465	-0.321392	0.0380453	0.0495957	0.0051718	0.0186275	0.1176	0.039164	-0.0112812	0.171993	0.0462975	0.0202068	0.0763373	0.133652	0.00825272	-0.0308883	0.193204	-0.0223304	0.0646161	0.214723	-0.0135623	-0.00698051	0.321013	0.0440574	-0.180488	0.0916944	0.0272952	-0.0351643	-0.013794	0.0555151	0.0356808	-0.0355635	-0.00516569	-0.0330485	0.0474907	0.046732	-0.0527577	-0.430822	-0.0874124	-0.0594626	-0.199869	-0.0641606	-0.0483255	0.0425384
Potos flavus	Procyonidae	95.0866	4.55428	-0.48011	0.000770046	0.0441231	-0.293312	0.0498364	0.00958753	0.0727425	0.00338927	0.151717	0.0990909	-0.0475613	0.203344	0.0438961	0.0419616	0.0524801	0.127853	0.0122889	-0.0515313	0.219486	-0.0279536	0.097643	0.234057	-0.022347	0.0071011	0.202367	0.0201453	-0.173317	0.098346	0.0343356	-0.0558281	-0.0228857	0.0771062	0.00958845	-0.0222126	0.00928437	-0.042035	0.0530199	0.0478311	-0.0729434	-0.439082	-0.0652104	-0.0735682	-0.244066	-0.0538225	-0.0525581	0.0564202
Procyon lotor	Procyonidae	121.914	4.80215	-0.447711	0.0769135	-0.0135563	-0.341722	0.0632134	-0.00573752	0.0737468	-0.0185871	0.122261	0.123742	-0.0716621	0.16089	0.0406666	0.0125635	0.0520993	0.119967	0.00741309	-0.0445507	0.214898	-0.030916	0.0865004	0.244778	-0.0114198	0.0142017	0.203399	0.0756293	-0.187104	0.0725384	0.0287057	-0.0513242	-0.0290023	0.0572144	0.0298319	-0.0498377	0.0137397	-0.040341	0.0330477	0.0528444	-0.0665044	-0.439181	-0.0973993	-0.0170782	-0.201151	-0.0808762	-0.0307273	0.0493275
Promegantereon ogygia	Felidae	211.467	5.35407	-0.511602	0.0226511	0.0321746	-0.343295	0.0332859	0.0822255	0.0143705	0.0239664	0.106058	0.081209	-0.0230001	0.138103	0.0478738	0.024266	0.0601255	0.159815	0.00744705	-0.0332549	0.169147	-0.0186635	0.0654356	0.233571	-0.0126435	-0.0100221	0.271068	0.0157657	-0.190687	0.107031	0.0310416	-0.034037	0.0531644	0.0485783	-0.0157568	-0.0504863	0.0360637	-0.0579273	0.0255121	0.0511721	0.0314495	-0.423266	-0.0764575	-0.0779471	-0.201224	-0.0523871	-0.0294623	0.0769832
Pseudaelurus	Felidae	180.025	5.1931	-0.480947	0.036309	0.0495671	-0.272869	-0.00745282	0.0423044	-0.000621831	0.0245535	0.129654	0.0434926	-0.00696377	0.18967	0.0416589	0.0308394	0.0909154	0.155592	0.0125832	-0.0510415	0.171278	-0.0109047	0.108571	0.237295	-0.00294894	-0.0438665	0.26951	0.0195137	-0.211605	0.0926918	0.0337762	-0.0454002	-0.0110337	0.0337983	0.0296129	-0.0489397	0.00604539	-0.038947	0.0521096	0.047883	-0.023866	-0.439418	-0.056943	-0.0682968	-0.205609	-0.0490644	-0.0550382	0.0792383
Puma concolor	Felidae	235.715	5.45672	-0.469067	0.0528207	0.0310842	-0.305796	0.039635	0.0498787	0.0115185	0.020971	0.109574	0.041961	-0.0315191	0.166675	0.0434517	0.0201136	0.0761204	0.130113	0.010804	-0.0212304	0.169435	-0.0253691	0.0802831	0.215583	-0.0179557	-0.0146536	0.309123	0.0483868	-0.193091	0.102801	0.0313244	-0.0350625	-0.0104726	0.0621103	0.0356487	-0.0298135	0.0106356	-0.0424589	0.0538214	0.0605661	-0.0567049	-0.430383	-0.098163	-0.0568844	-0.208727	-0.0795795	-0.0234219	0.0574347
Smilodon	Felidae	404.727	6.00321	-0.516992	0.0269029	0.0234447	-0.357226	0.0520141	0.0582412	0.0728897	0.022682	0.146602	0.0978621	-0.0108757	0.184153	0.0355301	0.0149819	0.0588942	0.119073	0.00844383	-0.0379664	0.183913	-0.0161047	0.0836793	0.230443	-0.0124803	0.000850839	0.215789	0.0383723	-0.191396	0.0679001	0.0262262	-0.0421096	-0.0165082	0.0527422	0.0354003	-0.0452862	-0.020701	-0.0294783	0.0323386	0.0397779	-0.0775385	-0.376961	-0.0483454	-0.086117	-0.16467	-0.0415148	-0.0521907	0.0824447
Speothos venaticus	Canidae	99.9396	4.60455	-0.479778	0.0760432	0.0365222	-0.326727	0.0470314	0.00952645	0.0616454	0.0146353	0.110638	0.096304	-0.0346771	0.169856	0.0696428	0.0261355	0.0604558	0.122728	0.00347156	-0.014549	0.177672	-0.0259427	0.0933125	0.199584	-0.0235717	-0.00281241	0.201671	0.0730221	-0.17776	0.112711	0.0279359	-0.0382385	0.0198442	0.07414	0.0303641	-0.0121734	0.0121544	-0.0499426	0.0688051	0.0630539	-0.0555069	-0.427518	-0.131633	-0.0735363	-0.248369	-0.0780395	-0.0274452	0.0696579
Tremarctos ornatus	Ursidae	317.488	5.76044	-0.45312	0.132153	-0.00792549	-0.35703	0.0789487	0.0364176	0.055998	-0.0212905	0.14331	0.0862295	-0.058867	0.173636	0.052712	0.00930082	0.0610918	0.118095	0.00840195	-0.0330393	0.219281	-0.0286822	0.0824191	0.232604	-0.00443103	0.0133146	0.192323	0.0643238	-0.213107	0.0749885	0.0188168	-0.0401587	-0.030063	0.0575675	0.0405566	-0.0486027	-0.00768606	-0.0430124	0.0441084	0.0331463	-0.0404907	-0.414497	-0.13209	-0.0582233	-0.16018	-0.0918988	-0.0596519	0.0529379
Uncia uncia	Felidae	204.379	5.31963	-0.467605	0.0394212	0.0338215	-0.298662	0.0218162	0.0646916	0.014761	0.015459	0.122362	0.0365932	-0.0277293	0.17677	0.0481112	0.019146	0.0721011	0.147474	0.00392733	-0.0364524	0.189922	-0.0236251	0.0830543	0.214586	-0.0177566	0.00323627	0.283676	0.0477008	-0.185894	0.104317	0.0299832	-0.0483654	-0.0124515	0.0612629	0.0238844	-0.0357119	-0.000477693	-0.0573723	0.0544477	0.0450868	-0.0734443	-0.438328	-0.0677191	-0.0515605	-0.219302	-0.0633236	-0.0412372	0.0613405
Urocyon cinereoargenteus	Canidae	92.3481	4.52524	-0.46353	0.0619705	0.0172339	-0.333862	0.0345825	0.0256346	0.0517544	0.0194829	0.120858	0.075625	-0.0161869	0.185279	0.0466333	0.035699	0.068174	0.114118	0.00917555	-0.0277805	0.179021	-0.0406125	0.0942389	0.220171	-0.035246	-0.00745793	0.23057	0.0681222	-0.198701	0.0914183	0.0288401	-0.0281757	0.013385	0.0706386	0.034564	-0.0199469	0.0189612	-0.0360541	0.0652712	0.0618665	-0.0632662	-0.407211	-0.11404	-0.0708205	-0.240094	-0.0840481	-0.026807	0.0612689
Ursus americanus	Ursidae	310.978	5.73248	-0.432956	0.114675	0.0318332	-0.353111	0.0549531	0.0401252	0.0339599	-0.00601301	0.144777	0.0717585	-0.0477963	0.196832	0.0451373	0.0176101	0.0642027	0.114526	-0.00181121	-0.0385703	0.202734	-0.00185389	0.080608	0.220594	0.00164742	0.0098516	0.188931	0.0497861	-0.220406	0.0769418	0.0126991	-0.0314576	-0.0249135	0.0441634	0.0365414	-0.0295342	-0.0235531	-0.0417169	0.0461425	0.0374674	-0.0593809	-0.423089	-0.0902569	-0.105453	-0.171142	-0.0988576	-0.0424937	0.0674212
Ursus arctos	Ursidae	366.852	5.88737	-0.399839	0.131382	0.0447818	-0.322191	0.0589997	0.0379838	0.0447414	-0.0011789	0.164542	0.0769206	-0.0431563	0.202901	0.0384201	0.0121465	0.0720214	0.114014	-0.00155912	-0.0493686	0.218544	-0.0136359	0.0947068	0.23208	-0.00186685	0.0103788	0.144313	0.051646	-0.226697	0.060222	0.0145754	-0.0392568	-0.0324606	0.0518423	0.0447548	-0.0481968	-0.0195315	-0.0524093	0.0400708	0.0404622	-0.063916	-0.442492	-0.116027	-0.119027	-0.177876	-0.10135	-0.0712006	0.0850615
Ursus maritimus	Ursidae	375.037	5.92687	-0.457619	0.121511	0.0598846	-0.388848	0.0713014	0.0562736	0.0393253	0.0097147	0.150012	0.0774167	-0.0243467	0.176562	0.0523426	0.0147547	0.0590654	0.132929	-0.0108266	-0.042784	0.212757	-0.00784086	0.0776266	0.228336	-0.0129393	0.0185651	0.168565	0.033869	-0.212495	0.0683688	0.00736635	-0.0312677	-0.0291564	0.0450982	0.0503857	-0.0468953	-0.0223424	-0.0365783	0.0353949	0.0353223	-0.0569387	-0.389016	-0.107564	-0.120925	-0.141294	-0.0919586	-0.0786328	0.0951033
Ursus thibetanus	Ursidae	261.112	5.56375	-0.42717	0.122588	0.0251905	-0.364102	0.053568	0.0307219	0.050757	-0.0117565	0.137615	0.0871379	-0.0568702	0.184407	0.0390811	0.0195137	0.0652052	0.117129	0.00418094	-0.0323015	0.201713	-0.0120411	0.0964454	0.232807	-0.00133718	0.0212672	0.197682	0.0609283	-0.207605	0.0728755	0.0225629	-0.0482159	-0.0247954	0.0415305	0.0364113	-0.0381886	-0.0254236	-0.0555332	0.0362816	0.0382263	-0.0719895	-0.442261	-0.101626	-0.0742669	-0.149029	-0.0934069	-0.0412323	0.0737832
Vulpes lagopus	Canidae	95.7397	4.56089	-0.454873	0.071156	0.0114594	-0.336519	0.0411924	0.0225853	0.0537003	0.0131528	0.124569	0.0816789	-0.0239404	0.197406	0.0453756	0.028481	0.0605068	0.134392	0.0162172	-0.0440314	0.167331	-0.0341186	0.108615	0.234381	-0.0274034	-0.0103397	0.230387	0.0922446	-0.204006	0.0974521	0.0372036	-0.0373254	0.00109853	0.0589476	0.0306214	-0.0200597	0.00200163	-0.0400749	0.0644338	0.057159	-0.0728351	-0.416971	-0.10755	-0.0619579	-0.218457	-0.0938149	-0.020326	0.0388247
Vulpes velox	Canidae	85.3643	4.4436	-0.432515	0.108315	0.0416292	-0.333675	0.06889	0.0375974	0.051158	0.00647774	0.121568	0.0745903	-0.0168484	0.174388	0.0510866	0.0229457	0.0621962	0.12475	0.0145862	-0.0405704	0.176077	-0.0482469	0.0831804	0.218338	-0.0376979	-0.00226428	0.223092	0.0853549	-0.202698	0.0961247	0.0336416	-0.0442638	0.00894747	0.068067	0.0408846	-0.0278692	0.01709	-0.0344217	0.0636908	0.0646802	-0.0571974	-0.420175	-0.155132	-0.0873708	-0.228168	-0.124771	-0.0462	0.0543216
Vulpes vulpes	Canidae	100.687	4.60848	-0.432572	0.0981014	0.0462551	-0.341095	0.0671284	0.0341224	0.0333866	0.020754	0.116009	0.0678417	-0.0179404	0.183871	0.0478516	0.0298446	0.0639108	0.132099	0.00947809	-0.0377566	0.191876	-0.055672	0.0952241	0.223732	-0.0386134	-0.00817154	0.219793	0.099866	-0.198179	0.100437	0.0339829	-0.039669	0.00775538	0.067962	0.0279937	-0.0283335	0.019068	-0.0436878	0.0669335	0.0589006	-0.0696734	-0.408808	-0.152416	-0.086403	-0.227758	-0.112242	-0.0356728	0.0489996
[truncated: 5 more columns]

## Sheet: Pelvis Extant
Species	Family	Locomotion	Centroid Size	Log Centroid Size	ProcCoord1	ProcCoord2	ProcCoord3	ProcCoord4	ProcCoord5	ProcCoord6	ProcCoord7	ProcCoord8	ProcCoord9	ProcCoord10	ProcCoord11	ProcCoord12	ProcCoord13	ProcCoord14	ProcCoord15	ProcCoord16	ProcCoord17	ProcCoord18	ProcCoord19	ProcCoord20	ProcCoord21	ProcCoord22	ProcCoord23	ProcCoord24	ProcCoord25	ProcCoord26	ProcCoord27	ProcCoord28	ProcCoord29	ProcCoord30	ProcCoord31	ProcCoord32	ProcCoord33	ProcCoord34	ProcCoord35	ProcCoord36	ProcCoord37	ProcCoord38	ProcCoord39	ProcCoord40	ProcCoord41	ProcCoord42	ProcCoord43	ProcCoord44	ProcCoord45
Acinonyx jubatus	Felidae	Cursorial	225.454	5.41743	-0.45639	0.0605445	0.0397272	-0.300805	0.0433862	0.0558616	-0.00633803	0.0321163	0.118227	0.0149404	-0.00592195	0.176863	0.0467791	0.0285552	0.0913844	0.146564	0.00302626	-0.0437916	0.150079	-0.0258126	0.0939098	0.230873	-0.0360708	-0.040985	0.301129	0.0787129	-0.228845	0.0834881	0.0352246	-0.0281755	-0.00334977	0.0655129	0.0425716	-0.0417186	0.00890622	-0.0162538	0.0475922	0.0592224	-0.0524749	-0.427658	-0.106519	-0.0725074	-0.174453	-0.0872446	-0.0413036
Ailuropoda melanoleuca	Ursidae	Terrestrial	340.733	5.83001	-0.470831	0.13477	-0.00870678	-0.321834	0.0208872	0.0198722	0.0739847	-0.00804377	0.124033	0.147681	-0.0814186	0.179992	0.0442836	0.0140892	0.046649	0.133659	0.0120993	-0.0596105	0.214062	-0.0250569	0.101892	0.240888	0.00938386	-0.00724332	0.148765	0.0559097	-0.189331	0.0713646	0.0214686	-0.0464902	-0.0219025	0.0425097	0.0321709	-0.0445552	-0.00445084	-0.0533344	0.0379386	0.054576	-0.0685863	-0.476969	-0.107988	-0.0312482	-0.141843	-0.0805806	-0.0581245
Ailurus fulgens	Ailuridae	Arboreal	109.14	4.69034	-0.462336	0.0490369	0.0262798	-0.351036	0.0640707	0.013711	0.095757	0.00626847	0.133412	0.144399	-0.0558556	0.196822	0.0511266	0.0444193	0.0601209	0.121207	0.0156478	-0.0458751	0.205622	-0.0490796	0.0940432	0.217648	-0.0244649	-0.00202322	0.197701	0.031131	-0.176226	0.0823173	0.0377483	-0.0482203	-0.0224433	0.0819846	0.0192439	-0.0285574	0.0204499	-0.0536367	0.0420982	0.0617216	-0.0735525	-0.407528	-0.109173	-0.0740735	-0.229316	-0.0860532	-0.0388223
Bassariscus astutus	Procyonidae	Arboreal	70.3844	4.25397	-0.482041	0.0587766	0.0194975	-0.288179	0.0652031	0.0219788	0.0903851	-0.0132612	0.15354	0.1293	-0.0630039	0.202348	0.0442599	0.0486797	0.072354	0.110038	0.0112707	-0.0324805	0.225998	-0.0335187	0.0887205	0.215839	-0.0322058	-0.00261837	0.198737	0.0154543	-0.186651	0.0788924	0.0348906	-0.055582	-0.027337	0.0862909	0.0190064	-0.0496731	0.042661	-0.0447744	0.0401173	0.0615987	-0.075069	-0.402157	-0.121565	-0.0825476	-0.23419	-0.085019	-0.0539586
Canis adustus	Canidae	Cursorial	126.819	4.84276	-0.454786	0.0801028	0.0525205	-0.380524	0.0652043	0.0352894	0.0316123	0.0325051	0.114747	0.0697502	-0.012533	0.169021	0.0665987	0.0360421	0.0796473	0.133455	0.00275878	-0.0233097	0.165327	-0.0457445	0.088077	0.208166	-0.037021	-0.00391205	0.220579	0.0677521	-0.208862	0.106642	0.0317719	-0.0271825	0.0201893	0.0753967	0.0422943	-0.00739512	0.0187575	-0.0395818	0.089292	0.0604185	-0.0563795	-0.39682	-0.141477	-0.0900962	-0.219133	-0.10966	-0.0400173
Canis aureus	Canidae	Cursorial	122.68	4.80773	-0.451631	0.0871685	0.0512904	-0.348635	0.0541463	0.0378521	0.0354537	0.0281218	0.112773	0.070887	-0.0141606	0.184607	0.0528076	0.0362374	0.0613691	0.132324	0.00879001	-0.0308183	0.173599	-0.0375623	0.0892023	0.206064	-0.028032	-0.013206	0.208043	0.0749381	-0.220681	0.102957	0.0318442	-0.0302293	0.0227621	0.0708857	0.0370606	-0.00478525	0.0143286	-0.0344659	0.0768005	0.0695832	-0.0549292	-0.416306	-0.141929	-0.0977521	-0.217525	-0.110238	-0.0420817
Canis latrans	Canidae	Cursorial	143.899	4.96821	-0.443543	0.109195	0.0557599	-0.350188	0.069275	0.0502612	0.0281585	0.0250748	0.118039	0.0579685	-0.0117243	0.175433	0.0589793	0.0314481	0.0737373	0.132405	0.009288	-0.0272058	0.17876	-0.0449842	0.0779292	0.205091	-0.0244461	-0.0150741	0.217349	0.0741326	-0.207788	0.110808	0.0272464	-0.037659	0.00962138	0.0677392	0.03532	-0.00994197	0.00715231	-0.0331384	0.0778023	0.0565467	-0.050145	-0.405714	-0.152647	-0.104207	-0.226431	-0.125624	-0.0491895
Canis lupus	Canidae	Cursorial	220.412	5.39359	-0.449665	0.0939824	0.0597505	-0.365141	0.0558324	0.058489	0.0267969	0.0307542	0.118282	0.063095	-0.00517661	0.17563	0.0618784	0.0313139	0.0712046	0.133275	0.0102012	-0.0295151	0.181612	-0.0388986	0.0800943	0.208484	-0.027271	-0.0104236	0.218554	0.0706312	-0.212198	0.105011	0.0278446	-0.0401009	0.00705235	0.0638374	0.0377927	-0.0191997	0.00165156	-0.0373129	0.0761995	0.0536144	-0.0546574	-0.406509	-0.136164	-0.101563	-0.201304	-0.0997919	-0.0571763
Canis mesomelas	Canidae	Cursorial	118.049	4.77083	-0.434609	0.077964	0.0361357	-0.332338	0.0315128	0.0289394	0.0348814	0.0275446	0.125903	0.0642479	-0.0105664	0.190616	0.0468012	0.0388863	0.0667685	0.132778	0.0109073	-0.0269367	0.179366	-0.0305451	0.0906637	0.203308	-0.0270868	-0.00576791	0.23278	0.0871571	-0.219407	0.109997	0.028491	-0.0376808	0.00380076	0.0656523	0.0336411	-0.0151706	0.0036086	-0.034527	0.0726361	0.0569641	-0.0591806	-0.427782	-0.125799	-0.075276	-0.229533	-0.0921552	-0.0372533
Canis simensis	Canidae	Cursorial	157.739	5.06094	-0.473198	0.103727	0.041139	-0.363762	0.0664681	0.0412397	0.0306937	0.0256496	0.123981	0.0640587	-0.00916105	0.17469	0.0576939	0.0243176	0.0900296	0.13514	0.00189041	-0.0358314	0.175377	-0.0422415	0.0742603	0.199377	-0.0315687	-0.0141943	0.226044	0.0741775	-0.206236	0.0987636	0.026342	-0.0204434	0.0189892	0.0687116	0.0407207	-0.0200983	0.0182032	-0.031641	0.0765926	0.062779	-0.0494692	-0.385112	-0.138812	-0.0867192	-0.206388	-0.123015	-0.0404828
Cerdocyon thous	Canidae	Terrestrial	117.491	4.76628	-0.446506	0.0577033	0.0373731	-0.347392	0.0387857	0.0317645	0.0474847	0.0196743	0.119278	0.0744014	-0.00949827	0.167961	0.0549289	0.0330124	0.0736479	0.124994	0.0091649	-0.0252284	0.183934	-0.0347025	0.0827148	0.214059	-0.0243937	-0.00116506	0.236834	0.0495937	-0.189224	0.103574	0.0273595	-0.0344363	0.0104027	0.060846	0.026266	-0.0177134	0.0138544	-0.0353028	0.064701	0.0570292	-0.0609025	-0.428577	-0.110109	-0.0834344	-0.243679	-0.0877157	-0.033402
Chrysocyon brachyurus	Canidae	Terrestrial	190.772	5.25076	-0.447613	0.0849392	0.0479715	-0.333148	0.0460057	0.0335472	0.0336724	0.0249241	0.13383	0.0521277	-7.7311e-05	0.17356	0.0670939	0.0326961	0.0769176	0.129511	0.0104792	-0.0306451	0.191278	-0.0308529	0.0798616	0.201295	-0.0249027	-0.00669584	0.229435	0.0629773	-0.195527	0.108409	0.0250017	-0.0345309	0.00277264	0.0628674	0.0376724	-0.0215561	0.00408997	-0.0270731	0.0759008	0.050578	-0.0517801	-0.431663	-0.132376	-0.0969024	-0.21311	-0.0965566	-0.0493823
Crocuta crocuta	Hyaenidae	Cursorial	245.216	5.50066	-0.428514	0.165246	0.0430477	-0.318869	0.064134	0.0363129	0.0500448	-0.0116913	0.151956	0.0874848	-0.0520392	0.195995	0.0558407	0.0161063	0.0765791	0.121652	0.0108255	-0.0547507	0.189657	-0.0278573	0.118223	0.216771	0.00405889	-0.0222915	0.215685	0.0825593	-0.20857	0.0899598	0.0246571	-0.0534539	-0.00438333	0.0551281	0.0258459	-0.0417965	-0.00652979	-0.0498523	0.056264	0.0547264	-0.075603	-0.411406	-0.184326	-0.0780837	-0.212795	-0.10583	-0.0515991
Cuon alpinus	Canidae	Cursorial	155.962	5.04747	-0.467601	0.0786368	0.0417223	-0.336968	0.0436152	0.0420438	0.0329731	0.0185618	0.118924	0.0529398	-0.0189925	0.16629	0.0574365	0.024889	0.071816	0.134872	0.00721979	-0.0242186	0.167424	-0.0322756	0.0739646	0.203844	-0.0257566	-0.00427346	0.2411	0.0554265	-0.214398	0.0981709	0.0316932	-0.0195001	0.00355808	0.0665858	0.0318557	-0.0146198	0.0102027	-0.0400526	0.0720235	0.0634957	-0.0572335	-0.41468	-0.117235	-0.0776628	-0.214849	-0.0956754	-0.0373133
Eira barbara	Mustelidae	Arboreal	95.4816	4.55858	-0.466829	0.00926282	-0.000759686	-0.326777	0.0457207	0.0341017	0.0496414	0.00543958	0.148821	0.0832039	-0.035566	0.180587	0.0453005	0.0255918	0.0774763	0.133769	0.00235559	-0.0429274	0.214623	-0.0328805	0.0927362	0.250444	-0.0253971	0.00413781	0.221435	0.0245545	-0.191816	0.0914632	0.0274426	-0.0402338	-0.0181672	0.075659	0.0307933	-0.0401291	0.015199	-0.0348039	0.0393415	0.0493902	-0.0718337	-0.42649	-0.0647538	-0.0648655	-0.22013	-0.0462126	-0.0302774
Helarctos malayanus	Ursidae	Scansorial	249.594	5.51984	-0.442745	0.101685	0.00834119	-0.378497	0.0595151	0.00570993	0.0545535	0.00570718	0.126051	0.117175	-0.0579572	0.190813	0.0521621	0.0206079	0.075806	0.116843	0.0155775	-0.0302043	0.214093	-0.027158	0.110898	0.230715	-0.00268874	0.00369112	0.17862	0.0484812	-0.210858	0.0767533	0.0255331	-0.0423213	-0.0172431	0.0500312	0.0403136	-0.0352989	-0.013114	-0.0500703	0.0366433	0.0409481	-0.0557949	-0.410142	-0.105565	-0.0617315	-0.178935	-0.0897579	-0.043401
Hyaena brunnea	Hyaenidae	Cursorial	207.608	5.33565	-0.410228	0.185726	0.0735594	-0.353554	0.0939611	0.0446429	0.057339	0.000148093	0.136054	0.117274	-0.037065	0.200686	0.0402485	0.0145961	0.0600261	0.107614	-0.000112568	-0.0294759	0.199411	-0.0222152	0.117635	0.228774	-0.0129318	0.00224975	0.193665	0.0989939	-0.165558	0.0887845	0.0154987	-0.0528512	-0.0463633	0.0705525	0.000331137	-0.0314988	-0.0228143	-0.0646993	0.0592376	0.0481238	-0.0719829	-0.391423	-0.198573	-0.0897363	-0.221617	-0.135071	-0.0742974
Hyaena hyaena	Hyaenidae	Cursorial	195.861	5.2774	-0.403253	0.183688	0.0531248	-0.360318	0.0945622	0.0248072	0.0584485	0.00149063	0.147835	0.099334	-0.0385979	0.206693	0.0502614	0.0284367	0.0824061	0.113745	0.00786985	-0.0360186	0.209985	-0.0304209	0.112434	0.222206	-0.0198101	-0.0223864	0.186404	0.0855078	-0.188003	0.0852626	0.0196394	-0.0376579	-0.0048774	0.0614992	0.0291205	-0.0471046	0.0013592	-0.0454165	0.0571835	0.047211	-0.0642995	-0.363299	-0.205863	-0.0981408	-0.257219	-0.14895	-0.0716357
Leptailurus serval	Felidae	Terrestrial	153.159	5.03148	-0.48908	0.00109571	0.0167027	-0.310269	0.0198229	0.041218	0.0158277	0.027386	0.112313	0.0314961	-0.00299755	0.167495	0.0546639	0.0216124	0.0833281	0.140653	0.00511209	-0.0331254	0.188201	-0.0325326	0.0754453	0.240841	-0.0241606	-0.0164149	0.2782	0.0420546	-0.170015	0.108566	0.0294581	-0.0422666	-0.00248447	0.0617737	0.0382219	-0.0120795	9.22066e-05	-0.0388224	0.0616147	0.0490302	-0.0605975	-0.446667	-0.050063	-0.0469077	-0.228267	-0.0488558	-0.0219146
Lontra canadensis	Mustelidae	Semiaquatic	124.633	4.82488	-0.475052	0.0726482	0.029473	-0.298979	0.0505608	0.0505399	0.0957647	-0.00375956	0.129369	0.166676	-0.054839	0.177027	0.000133713	0.0366965	0.0477893	0.100184	0.0123482	-0.0497655	0.267343	-0.0243495	0.083308	0.270549	-0.0145776	-0.00939024	0.199179	0.00504769	-0.198035	0.0254303	0.0295142	-0.0332078	-0.08542	0.0612831	0.019737	-0.0772663	0.00090033	-0.0384329	-0.0181009	0.0444922	-0.0515943	-0.399983	-0.0780718	-0.108205	-0.206322	-0.0619838	-0.053778
Lycaon pictus	Canidae	Cursorial	177.019	5.17625	-0.436182	0.114825	0.057727	-0.307566	0.048513	0.039113	0.0123236	0.02136	0.132353	0.0415542	-0.00408132	0.180701	0.048063	0.0279979	0.0825142	0.126941	0.0094022	-0.0208697	0.187479	-0.0350083	0.083598	0.211383	-0.0277829	-0.0118659	0.229485	0.0789035	-0.233658	0.106989	0.0304296	-0.0353324	0.00534461	0.0642072	0.0405778	-0.0154893	0.0100312	-0.0310685	0.0737125	0.0660535	-0.0571211	-0.433054	-0.151501	-0.103314	-0.204266	-0.124253	-0.048988
Lynx rufus	Felidae	Scansorial	136.472	4.91595	-0.473131	0.0464207	0.0220681	-0.314182	0.0440159	0.0487562	0.0248176	0.0194404	0.112429	0.0495312	-0.020557	0.17839	0.0438924	0.0283931	0.0836162	0.141159	0.00734517	-0.0359916	0.175974	-0.0411726	0.0807078	0.235361	-0.0325673	-0.0253082	0.289322	0.0474677	-0.1818	0.0961554	0.0341436	-0.0391207	-0.0263358	0.0727376	0.0274491	-0.0301896	0.012032	-0.0294678	0.0504146	0.0610811	-0.0547587	-0.418246	-0.0911752	-0.0599525	-0.207775	-0.085451	-0.0254746
Meles meles	Mustelidae	Semifossorial	137.011	4.92006	-0.450674	0.0876373	-0.0384756	-0.361616	0.0513047	-0.00858487	0.0950424	-0.00876696	0.142984	0.141882	-0.0543099	0.180692	0.0708042	0.0105259	0.069291	0.114887	0.0103808	-0.0265788	0.206924	-0.0416808	0.0904251	0.212736	-0.0144286	0.00069221	0.174461	0.0701336	-0.209871	0.0823099	0.030152	-0.0414483	-7.26472e-05	0.0505341	0.0433373	-0.0357851	0.00322138	-0.0332693	0.0601973	0.0555484	-0.0558995	-0.443163	-0.100919	-0.0513718	-0.210828	-0.0909077	-0.0131028
Melursus ursinus	Ursidae	Terrestrial	277.601	5.62589	-0.396338	0.146829	0.0333249	-0.329234	0.0526848	0.0218429	0.0401913	0.00688391	0.14943	0.11157	-0.059567	0.20856	0.0406744	0.0225324	0.0768155	0.120393	-0.00362168	-0.0363451	0.209005	-0.0122012	0.0843936	0.226841	-0.00642083	0.00112942	0.158034	0.0614846	-0.226017	0.0730829	0.00549421	-0.0405712	-0.0374036	0.0550195	0.0561549	-0.0610437	-0.0126276	-0.0401365	0.0350485	0.0454847	-0.0604268	-0.454765	-0.139127	-0.104669	-0.156594	-0.0897945	-0.0599848
Nasua nasua	Procyonidae	Scansorial	110.125	4.70161	-0.44721	0.0852035	-0.0333794	-0.314644	0.0588009	0.026169	0.0993799	-0.0113604	0.132425	0.139209	-0.0676333	0.193446	0.0462511	0.0215102	0.0575564	0.106544	0.0206155	-0.0470597	0.212934	-0.0317371	0.0899782	0.212898	-0.0176628	0.010029	0.232513	0.0424974	-0.189374	0.080787	0.0388899	-0.0479047	-0.0241326	0.0676756	0.0385363	-0.0439609	0.0224542	-0.0307737	0.0359537	0.0646957	-0.0605997	-0.431896	-0.137774	-0.0511801	-0.240014	-0.090659	-0.0274683
Neofelis nebulosa	Felidae	Arboreal	150.996	5.01725	-0.440423	0.0393292	0.0236058	-0.323906	0.032119	0.0446423	0.0278575	0.0188561	0.137034	0.0566987	-0.0237387	0.197505	0.0389039	0.0304743	0.0813066	0.143825	0.0104165	-0.0439881	0.199762	-0.0328372	0.0815798	0.237186	-0.0280563	-0.0118674	0.294399	0.0386199	-0.170499	0.0847468	0.03468	-0.0585831	-0.0174044	0.0688525	0.0273315	-0.040931	0.00402438	-0.0444543	0.0368517	0.0551081	-0.0667264	-0.415438	-0.0884473	-0.054418	-0.23322	-0.0674651	-0.0410841
Nyctereutes procyonoides	Canidae	Terrestrial	102.138	4.62601	-0.471515	0.0594501	-0.00100599	-0.341792	0.0428475	0.0147776	0.0749258	0.013068	0.110383	0.11996	-0.0262707	0.176165	0.0738103	0.0216132	0.0656336	0.13531	0.00771208	-0.03125	0.177487	-0.0410196	0.0872301	0.20618	-0.0310496	-0.000137564	0.185721	0.0642534	-0.181219	0.096797	0.0250147	-0.034244	0.0197936	0.0705918	0.0236926	-0.014338	0.0158295	-0.0344415	0.0747302	0.0601102	-0.0623677	-0.438789	-0.113929	-0.0619793	-0.24598	-0.0853684	-0.02818
Otocyon megalotis	Canidae	Cursorial	96.1031	4.56507	-0.449555	0.0764071	0.0197934	-0.340126	0.0474131	0.0123954	0.0637108	0.0175979	0.114892	0.0836055	-0.0198482	0.174195	0.0640697	0.0320795	0.0650816	0.128234	0.0115087	-0.0226451	0.161929	-0.0351866	0.0867401	0.186646	-0.0354474	0.00170628	0.235251	0.0868955	-0.201959	0.110784	0.037221	-0.0279739	0.0321104	0.0814257	0.0314586	-0.0119268	0.0353742	-0.0236975	0.0886136	0.0709018	-0.0691952	-0.41376	-0.152647	-0.0639614	-0.280388	-0.115539	-0.021485
Panthera leo	Felidae	Terrestrial	338.297	5.82128	-0.485009	0.0454688	0.0458757	-0.308728	0.0311828	0.0483036	0.00432125	0.0276859	0.129224	0.0347498	0.0046245	0.195354	0.0481247	0.0279026	0.0917938	0.144225	0.00188244	-0.0349721	0.185393	-0.0218933	0.0762495	0.217522	-0.0180616	-0.0137417	0.279617	0.0614347	-0.205837	0.0938694	0.0197851	-0.039946	-0.023126	0.056637	0.0331675	-0.0304496	-0.0208211	-0.0344394	0.0544299	0.0338279	-0.0524732	-0.403563	-0.0674802	-0.0749325	-0.196766	-0.057392	-0.0485518
Panthera onca	Felidae	Scansorial	272.562	5.60704	-0.459963	0.0687355	0.032195	-0.314099	0.0525228	0.0410953	0.0335137	0.0124177	0.144499	0.0560468	-0.0129666	0.19698	0.0453333	0.0212046	0.0862298	0.127036	0.00783242	-0.0456704	0.199526	-0.0380888	0.0699093	0.22122	-0.0243873	-0.0162088	0.282994	0.0541366	-0.192183	0.0811103	0.0271817	-0.0424949	-0.0152812	0.0628404	0.034624	-0.0399795	0.0088945	-0.0354659	0.042601	0.0459302	-0.0526366	-0.40828	-0.10826	-0.0746923	-0.207896	-0.0787114	-0.0453978
Panthera pardus	Felidae	Scansorial	233.578	5.44753	-0.47249	0.0731851	0.0405625	-0.316053	0.0550946	0.0506434	0.0106027	0.0201314	0.114291	0.0406992	-0.0259128	0.169512	0.0457747	0.0208006	0.0744202	0.131689	0.0116622	-0.034812	0.203137	-0.036115	0.0605738	0.224973	-0.0233716	-0.0140704	0.296476	0.0503626	-0.16587	0.0979633	0.0318512	-0.0399545	-0.0150336	0.0647992	0.0312764	-0.0325858	0.00741405	-0.0339843	0.0494154	0.0526999	-0.0578751	-0.41222	-0.114075	-0.0576678	-0.213241	-0.0863351	-0.0437618
Panthera tigris	Felidae	Terrestrial	341.87	5.83295	-0.461784	0.0474286	0.039153	-0.321337	0.038732	0.0501109	0.00552781	0.0192344	0.117533	0.0395767	-0.0104431	0.172016	0.0465253	0.0205654	0.076146	0.133627	0.0079279	-0.0312433	0.193406	-0.022252	0.0643297	0.214746	-0.0138776	-0.00739497	0.320675	0.0427837	-0.181513	0.0916875	0.0270073	-0.0355213	-0.0136483	0.0557551	0.0354317	-0.0356298	-0.0052861	-0.0329529	0.0474628	0.0464263	-0.0531626	-0.431236	-0.0872964	-0.0580372	-0.200161	-0.0642412	-0.0475327
Potos flavus	Procyonidae	Arboreal	95.0866	4.55428	-0.480005	0.00165034	0.0452489	-0.293276	0.0502807	0.0100356	0.0731702	0.00396792	0.151539	0.0995225	-0.0467805	0.203333	0.0440995	0.0421496	0.0522052	0.127755	0.0118921	-0.0518845	0.219739	-0.0278187	0.0972578	0.234049	-0.0226293	0.00664385	0.201985	0.0191868	-0.173911	0.0982824	0.033963	-0.0562041	-0.0227679	0.0772057	0.00931173	-0.0222745	0.00913197	-0.0420242	0.0529367	0.0474615	-0.0733327	-0.439456	-0.0650782	-0.0722151	-0.244334	-0.0538137	-0.0517192
Procyon lotor	Procyonidae	Scansorial	121.914	4.80215	-0.447474	0.0775957	-0.0129502	-0.341576	0.0637407	-0.00532038	0.07403	-0.0183004	0.122133	0.123956	-0.071291	0.160816	0.040798	0.0126854	0.0519558	0.119853	0.0070678	-0.0448013	0.215027	-0.0309647	0.0861601	0.244725	-0.0117429	0.0137703	0.203052	0.0747333	-0.187702	0.0724749	0.0284252	-0.0515422	-0.0288608	0.0573727	0.0296858	-0.0498594	0.0136977	-0.0402786	0.0330027	0.0525795	-0.0667823	-0.439349	-0.0969	-0.0158136	-0.201352	-0.0807385	-0.03
Puma concolor	Felidae	Scansorial	235.715	5.45672	-0.468999	0.0536423	0.0318837	-0.305714	0.0403052	0.0503606	0.0118432	0.0214747	0.109483	0.0423195	-0.0307828	0.166774	0.0436733	0.0204332	0.0759432	0.130105	0.0105286	-0.0215826	0.169653	-0.0252265	0.0800476	0.215567	-0.0183222	-0.015047	0.308767	0.0471047	-0.19406	0.102792	0.0310262	-0.0354471	-0.0103143	0.0623212	0.0353825	-0.0298845	0.0104756	-0.04245	0.0537991	0.0602422	-0.0571569	-0.430771	-0.0979427	-0.0554558	-0.208963	-0.0794701	-0.0225762
Speothos venaticus	Canidae	Terrestrial	99.9396	4.60455	-0.479434	0.076999	0.037192	-0.326542	0.0476088	0.00998289	0.0619459	0.0150859	0.110389	0.0966195	-0.033975	0.169762	0.0698228	0.0263319	0.0601501	0.122664	0.00320358	-0.0148259	0.177807	-0.0257622	0.0930236	0.199467	-0.0239071	-0.00314348	0.201299	0.071816	-0.178514	0.11266	0.0275612	-0.0386183	0.0200382	0.0742606	0.0299384	-0.0122383	0.0119293	-0.049966	0.0687805	0.062664	-0.0559871	-0.427822	-0.131352	-0.0718598	-0.248539	-0.0777782	-0.0264551
Tremarctos ornatus	Ursidae	Scansorial	317.488	5.76044	-0.452792	0.132979	-0.00759864	-0.356757	0.0798056	0.0367887	0.0563161	-0.0206905	0.143275	0.0864985	-0.05816	0.173704	0.0528707	0.00950757	0.0609176	0.118012	0.00801313	-0.0333332	0.219411	-0.0286858	0.0820629	0.232579	-0.00479991	0.0128269	0.191906	0.0629318	-0.213822	0.0749292	0.0184718	-0.0404045	-0.0298696	0.0578306	0.0403341	-0.0486886	-0.00780762	-0.0428581	0.0440855	0.0328624	-0.0407727	-0.41485	-0.131645	-0.0566115	-0.160481	-0.0919188	-0.0588198
Uncia uncia	Felidae	Scansorial	204.379	5.31963	-0.467598	0.0401941	0.0346953	-0.298614	0.0225003	0.0652445	0.0151134	0.0159832	0.122308	0.0369971	-0.0269979	0.176871	0.0483248	0.0194277	0.0719315	0.14743	0.00359125	-0.0368096	0.190167	-0.023505	0.0827662	0.214635	-0.0180124	0.00283339	0.283352	0.0466005	-0.186808	0.104279	0.0296523	-0.0487357	-0.0123291	0.0614222	0.0236534	-0.035829	-0.000681872	-0.0573016	0.0543688	0.0447294	-0.0738136	-0.4387	-0.0675441	-0.0502858	-0.219569	-0.0633204	-0.0404624
Urocyon cinereoargenteus	Canidae	Scansorial	92.3481	4.52524	-0.463312	0.0627746	0.017982	-0.333703	0.0352186	0.0262096	0.0520855	0.0199311	0.120639	0.076015	-0.0154881	0.185155	0.0468459	0.0359313	0.067908	0.114047	0.00887679	-0.0280729	0.179162	-0.0404863	0.0940107	0.220059	-0.0356268	-0.00779778	0.230175	0.0669159	-0.199501	0.0913946	0.0285749	-0.0285013	0.0135765	0.0707787	0.0342155	-0.0199794	0.0188413	-0.036094	0.0652273	0.0614932	-0.063705	-0.407532	-0.113755	-0.0693333	-0.24029	-0.083821	-0.0258581
Ursus americanus	Ursidae	Scansorial	310.978	5.73248	-0.432671	0.115627	0.0322487	-0.352935	0.0558046	0.0406492	0.034351	-0.00530175	0.144738	0.0721576	-0.0468676	0.196919	0.045341	0.0178841	0.064006	0.114435	-0.00221717	-0.0388337	0.202964	-0.00178897	0.0801379	0.220617	0.00130869	0.0093134	0.188478	0.0483311	-0.221137	0.0769071	0.0124031	-0.0317032	-0.0247506	0.0444249	0.03637	-0.0296524	-0.0237155	-0.0415185	0.0460845	0.0370885	-0.0597308	-0.423582	-0.0901739	-0.103919	-0.171471	-0.0988336	-0.041537
Ursus arctos	Ursidae	Terrestrial	366.852	5.88737	-0.399348	0.132453	0.0450063	-0.321944	0.0598552	0.0384015	0.045263	-0.000331411	0.164427	0.0773711	-0.0421247	0.202926	0.0386523	0.0125024	0.0718585	0.113855	-0.00205555	-0.0496369	0.218804	-0.0135151	0.0942041	0.232048	-0.00224515	0.00979328	0.143731	0.0501378	-0.227339	0.0601569	0.0142384	-0.0394658	-0.0322551	0.0521914	0.0445501	-0.0483195	-0.0197418	-0.0521601	0.0400018	0.0400368	-0.0643086	-0.443077	-0.116023	-0.117126	-0.17831	-0.10151	-0.0701008
Ursus maritimus	Ursidae	Semiaquatic	375.037	5.92687	-0.457292	0.122912	0.0601827	-0.388638	0.0725103	0.05672	0.039787	0.0105912	0.149885	0.0778154	-0.0233845	0.176576	0.0525492	0.0150446	0.0588722	0.132831	-0.0113748	-0.0430349	0.213015	-0.00782286	0.0771937	0.228391	-0.0133128	0.0180933	0.168171	0.0322408	-0.213162	0.0683595	0.0070407	-0.0314775	-0.0289387	0.0455297	0.0501758	-0.0469991	-0.0224622	-0.0363296	0.0353761	0.03492	-0.0573161	-0.389734	-0.107653	-0.119261	-0.141815	-0.092252	-0.0776746
Ursus thibetanus	Ursidae	Scansorial	261.112	5.56375	-0.426861	0.123465	0.025544	-0.363935	0.0543492	0.0312603	0.0510882	-0.0111839	0.137554	0.0874556	-0.056128	0.184475	0.0392729	0.0197691	0.0650219	0.117055	0.00382441	-0.0325778	0.201931	-0.0119266	0.0960508	0.232832	-0.00163612	0.0207544	0.197291	0.0596321	-0.208323	0.0728147	0.022205	-0.0484781	-0.0246466	0.0417639	0.036268	-0.0383319	-0.0256226	-0.055323	0.036199	0.0378255	-0.0722872	-0.442635	-0.101296	-0.0727648	-0.149311	-0.0933889	-0.0404359
Vulpes lagopus	Canidae	Terrestrial	95.7397	4.56089	-0.454624	0.0718946	0.012169	-0.336337	0.0417941	0.0231479	0.0540175	0.0135726	0.124369	0.0820734	-0.0232558	0.197283	0.0455511	0.028657	0.0602731	0.134289	0.0158305	-0.04439	0.167492	-0.0339314	0.108368	0.234264	-0.027806	-0.0107501	0.230009	0.0910788	-0.204858	0.0974138	0.0369004	-0.0376835	0.00125973	0.0590642	0.0303728	-0.0201249	0.00187431	-0.0400315	0.0643568	0.0567626	-0.073221	-0.417213	-0.10717	-0.0605505	-0.218627	-0.0935633	-0.0194271
Vulpes velox	Canidae	Cursorial	85.3643	4.4436	-0.432026	0.109294	0.0420077	-0.333341	0.0696787	0.0379582	0.0514756	0.00708139	0.121355	0.0749504	-0.0159625	0.174231	0.0512649	0.0232137	0.0619133	0.124624	0.0141359	-0.0409346	0.176128	-0.0480784	0.0830122	0.218171	-0.0380899	-0.00255808	0.222647	0.0838197	-0.203642	0.0960485	0.0332176	-0.0446638	0.00917104	0.0682768	0.0404592	-0.0278955	0.016949	-0.0344377	0.0636556	0.0642309	-0.0577169	-0.420517	-0.154924	-0.0854246	-0.22844	-0.124642	-0.0449072
Vulpes vulpes	Canidae	Cursorial	100.687	4.60848	-0.43209	0.099101	0.0467063	-0.340774	0.0679074	0.0345157	0.0337034	0.0213283	0.115765	0.0682121	-0.017035	0.183733	0.0480419	0.0301079	0.063606	0.131976	0.00903772	-0.0380989	0.191944	-0.055491	0.0950532	0.223551	-0.039053	-0.00847607	0.219394	0.0984101	-0.19916	0.100378	0.0335843	-0.040068	0.00794704	0.0680904	0.0275886	-0.0283753	0.0188869	-0.0437115	0.0668652	0.0583911	-0.0701525	-0.409136	-0.152183	-0.084566	-0.227985	-0.112033	-0.0344923
[truncated: 6 more columns]

## Sheet: Femur Complete
Species	Family	Centroid Size	Log Centroid Size	ProcCoord1	ProcCoord2	ProcCoord3	ProcCoord4	ProcCoord5	ProcCoord6	ProcCoord7	ProcCoord8	ProcCoord9	ProcCoord10	ProcCoord11	ProcCoord12	ProcCoord13	ProcCoord14	ProcCoord15	ProcCoord16	ProcCoord17	ProcCoord18	ProcCoord19	ProcCoord20	ProcCoord21	ProcCoord22	ProcCoord23	ProcCoord24	ProcCoord25	ProcCoord26	ProcCoord27	ProcCoord28	ProcCoord29	ProcCoord30	ProcCoord31	ProcCoord32	ProcCoord33	ProcCoord34	ProcCoord35	ProcCoord36	ProcCoord37	ProcCoord38	ProcCoord39	ProcCoord40	ProcCoord41	ProcCoord42	ProcCoord43	ProcCoord44	ProcCoord45	ProcCoord46
Acinonyx jubatus	Felidae	401.731	5.9953	0.386725	-0.0145458	-0.0556237	0.320519	0.033552	-0.0247117	0.405932	0.0284652	0.0356098	0.388803	0.0094511	0.026936	0.0810084	-0.0282438	-0.0160543	0.0780099	-0.00203332	0.00281738	0.0821072	-0.0165649	0.0273959	-0.184891	0.00554318	-0.0476916	-0.188212	0.042986	-0.0284482	-0.182924	0.0523981	0.0116056	-0.180586	0.0242952	0.0475132	-0.231515	0.013509	-0.0071135	0.0814892	-0.0532636	0.0126297	-0.245183	0.0097678	0.017852	-0.24114	-0.00622685	-0.0304918	-0.182838
Aelurodon ferox	Canidae	324.31	5.78041	0.38748	-0.0124101	-0.0691972	0.311329	0.0415065	-0.0343652	0.408083	0.0148374	0.0393972	0.392193	0.000895764	0.02955	0.0883319	-0.0264914	-0.00893258	0.0841216	0.0010692	0.0113346	0.0819577	-0.00490087	0.0371258	-0.186201	0.00549597	-0.0573403	-0.185389	0.029904	-0.0275089	-0.186491	0.0402742	0.0069488	-0.19607	0.0237729	0.0508537	-0.229088	0.0101127	-0.00921714	0.0708534	-0.0436206	0.018101	-0.24242	0.0131529	0.0172577	-0.240786	-0.00173131	-0.028113	-0.179413
Aelurodon taxoides	Canidae	405.967	6.00626	0.392334	-0.0147329	-0.0662084	0.310158	0.0401949	-0.0357298	0.409066	0.0213782	0.0388754	0.39402	0.00504735	0.030043	0.0789747	-0.0270975	-0.014128	0.0723249	-0.00052732	0.0104497	0.0725587	-0.00878493	0.0373887	-0.183642	0.00674796	-0.0666104	-0.177435	0.0348121	-0.0281567	-0.179848	0.0475367	0.0093951	-0.193002	0.0224916	0.0560838	-0.228013	0.0168622	-0.0100917	0.0760541	-0.0499062	0.0172769	-0.245477	0.00999633	0.0213736	-0.240338	0.00176432	-0.0329929	-0.179338
Ailuropoda melanoleuca	Ursidae	406.461	6.00545	0.411573	-0.0232029	-0.0766782	0.262628	0.0354751	-0.0268494	0.400979	0.0088232	0.0424798	0.392684	-0.00350449	0.0292732	0.0878118	-0.0152481	-0.0208446	0.0874067	0.0193282	0.0065064	0.0873322	-0.000260361	0.0470306	-0.183516	0.00970369	-0.0672988	-0.18292	0.0434033	-0.0373262	-0.182036	0.047661	0.0181338	-0.194192	0.0311636	0.0549919	-0.23372	0.000267533	-0.00439121	0.0909985	-0.0370745	0.0220123	-0.252921	0.0154247	0.0311937	-0.245147	-0.0170156	-0.0442731	-0.171497
Ailurus fulgens	Ailuridae	165.503	5.10493	0.390703	-0.0169679	-0.0482814	0.30294	0.0251765	-0.0216658	0.411914	0.00966712	0.0438396	0.38945	0.00277976	0.0175718	0.0846345	-0.0104122	-0.0166718	0.0857822	0.0107392	-0.00393341	0.0884526	-0.00281164	0.022983	-0.191814	0.00225561	-0.056339	-0.188473	0.0285923	-0.0274757	-0.190541	0.038043	0.0162379	-0.189647	0.0246583	0.0415073	-0.232299	0.00393799	0.000281128	0.0878958	-0.0303483	0.0122523	-0.243005	0.0102981	0.027256	-0.243577	-0.00614549	-0.0275782	-0.178752
Amphicyon	Amphicyonidae	635.536	6.43378	0.392549	-0.0305368	-0.0718899	0.306622	0.0328056	-0.0372804	0.404248	0.0130213	0.0447167	0.388426	-0.00466311	0.0214618	0.0847582	-0.0131823	-0.00970371	0.0794613	0.0231007	0.0188952	0.0772468	0.0169404	0.0466604	-0.187084	0.0128767	-0.0637123	-0.182134	0.0437899	-0.0318727	-0.182463	0.0477834	0.00716603	-0.189904	0.0210779	0.0571193	-0.229526	0.0105765	-0.00832435	0.0832985	-0.0357168	0.0191062	-0.243236	-0.00259243	0.0286566	-0.240471	-0.0148243	-0.0350065	-0.184562
Arctodus simus	Ursidae	879.528	6.77549	0.41763	-0.0177803	-0.0620081	0.282388	0.0204882	-0.0307801	0.386208	0.0126121	0.0424995	0.379939	-0.00129642	0.0325438	0.0989337	-0.0167729	-0.0240124	0.100229	0.0143587	0.000252621	0.0973457	0.00374777	0.032199	-0.201629	0.01551	-0.0695565	-0.188315	0.0396333	-0.0259553	-0.191023	0.0424918	0.00553215	-0.211837	0.025319	0.0603985	-0.223601	0.00611928	-0.00887691	0.0906102	-0.0367673	0.0119961	-0.238341	-0.00238052	0.0354127	-0.238514	-0.0170911	-0.0291801	-0.184121
Barbourofelis	Barbourofelidae	449.65	6.10847	0.398459	-0.0211108	-0.0891822	0.294161	0.0555627	-0.0177435	0.412127	-0.0041372	0.0411819	0.384598	-0.0120422	0.0229737	0.0879703	-0.0142446	-0.00921874	0.0758951	0.0173191	0.0174271	0.0765502	0.00942179	0.0497266	-0.174997	0.0138646	-0.0762762	-0.174776	0.0408852	-0.0277528	-0.180633	0.0485388	0.00225303	-0.191932	0.0394325	0.0568878	-0.235601	-0.00103369	-0.0131919	0.072166	-0.0345292	0.0161918	-0.256136	0.00598403	0.0299021	-0.243331	-0.0251891	-0.0432725	-0.174642
Bassariscus astutus	Procyonidae	105.18	4.65567	0.39233	-0.0202426	-0.05197	0.317919	0.0328253	-0.0300695	0.406208	-0.00363231	0.035473	0.384188	0.00331178	0.0176383	0.080823	-0.0113628	-0.00930873	0.0844237	0.0197733	0.00648591	0.082198	0.00697722	0.0347656	-0.19058	0.00344043	-0.0547761	-0.190853	0.0353754	-0.0278919	-0.187653	0.0424371	0.00628445	-0.195299	0.0153102	0.0456371	-0.234464	-0.014042	-0.00440509	0.0860555	-0.0293081	0.0195288	-0.244781	0.0152618	0.0267322	-0.245283	0.000129036	-0.0267372	-0.172594
Canis adustus	Canidae	234.512	5.45751	0.395647	-0.00693684	-0.0548728	0.318126	0.0337508	-0.0323644	0.397068	0.0279942	0.0404359	0.376997	0.00447191	0.0249278	0.0892479	-0.0342052	-0.0114773	0.0911499	-0.00842416	0.00111644	0.0919453	-0.0173116	0.0262589	-0.191214	0.0137214	-0.0521461	-0.194	0.039763	-0.0287592	-0.18778	0.0513877	0.00972816	-0.181322	0.0209161	0.0430348	-0.23448	0.0149467	-0.00753767	0.0796957	-0.0492311	0.0165143	-0.24665	0.0119402	0.0118479	-0.244531	-0.000989677	-0.0195395	-0.180488
Canis aureus	Canidae	214.066	5.36624	0.398285	-0.0086481	-0.0509365	0.304959	0.0320111	-0.0252316	0.403053	0.0337168	0.0341575	0.383859	0.00333513	0.0246467	0.0854358	-0.0299399	-0.0141895	0.0844161	-0.0102003	9.74808e-05	0.0833005	-0.0190523	0.0267918	-0.190869	0.0135243	-0.0512447	-0.190605	0.0426754	-0.029572	-0.182373	0.0528487	0.0144744	-0.184391	0.0280599	0.0433743	-0.23362	0.0244281	-0.0130698	0.0857408	-0.0531442	0.0120075	-0.246628	0.0117769	0.0116681	-0.244017	-0.00319322	-0.0211364	-0.17709
Canis latrans	Canidae	262.999	5.57174	0.3969	-0.0108039	-0.0503888	0.311709	0.0330318	-0.0288089	0.401731	0.0305188	0.0324263	0.384749	0.00864329	0.0267759	0.0873395	-0.0325177	-0.0126566	0.0835993	-0.00964929	0.00570431	0.0869634	-0.0223495	0.0259837	-0.193245	0.012474	-0.0497605	-0.193295	0.0409058	-0.0271687	-0.188654	0.0496845	0.00940427	-0.186841	0.0267529	0.0444386	-0.235425	0.0191937	-0.00874663	0.0789388	-0.0540442	0.0122038	-0.245662	0.00958123	0.0120448	-0.243452	-0.00490219	-0.019252	-0.170755
Canis lupus	Canidae	365.299	5.8998	0.395039	-0.0143024	-0.0597458	0.303991	0.0380627	-0.0302076	0.404208	0.0333314	0.0379794	0.387083	0.00469331	0.0289876	0.0845623	-0.0312296	-0.0129896	0.0825161	-0.00451423	0.00621698	0.083082	-0.0213989	0.028904	-0.185679	0.0116845	-0.0558046	-0.186788	0.0437131	-0.0284898	-0.181707	0.0529554	0.0083329	-0.181555	0.0261862	0.0489133	-0.234339	0.0232594	-0.010769	0.0805347	-0.0549469	0.0145947	-0.248525	0.0118859	0.013303	-0.247288	-0.00506827	-0.0205713	-0.175408
Canis mesomelas	Canidae	221.498	5.40026	0.397008	-0.0119481	-0.0541752	0.312567	0.0320314	-0.0297928	0.404126	0.0324141	0.0367445	0.38559	0.00514711	0.0256797	0.0816587	-0.0321353	-0.0110432	0.0806692	-0.00759474	0.00306892	0.0805759	-0.016923	0.0266376	-0.190592	0.0115467	-0.0481475	-0.194068	0.0439056	-0.0279219	-0.186511	0.051895	0.0108602	-0.182588	0.0233706	0.0436794	-0.234623	0.0216731	-0.0106607	0.0803718	-0.0513475	0.014712	-0.245408	0.0115984	0.0128418	-0.243245	-0.00283968	-0.0211747	-0.172809
Canis simensis	Canidae	296.279	5.6913	0.389316	-0.0112073	-0.0546172	0.316456	0.0362986	-0.024308	0.405541	0.0286144	0.0319841	0.387511	0.00714872	0.0270407	0.0888387	-0.0277091	-0.0136403	0.0830647	-0.0126671	0.00190576	0.0862039	-0.0209031	0.028047	-0.187377	0.0122968	-0.0483015	-0.195529	0.0360872	-0.0301235	-0.183945	0.0452397	0.0120788	-0.185492	0.0193363	0.0402327	-0.236216	0.0151179	-0.0108757	0.0745849	-0.0499778	0.0158774	-0.247518	0.0171011	0.0114393	-0.2447	-0.00177889	-0.0180531	-0.178207
Carpocyon	Canidae	308.584	5.72701	0.398818	-0.0149498	-0.0636185	0.313238	0.0362391	-0.027824	0.406311	0.0213406	0.0328651	0.393226	0.00205534	0.0274267	0.0738841	-0.0311174	-0.00914851	0.0716821	0.00249199	0.00865128	0.072756	-0.0020663	0.0374367	-0.184807	0.000298538	-0.0571164	-0.184928	0.0393482	-0.0272235	-0.184831	0.0469812	0.0121778	-0.191198	0.0259901	0.0548487	-0.228196	0.0111782	-0.00946922	0.0769287	-0.0446685	0.012398	-0.243726	0.0132043	0.0186417	-0.236953	0.00128016	-0.0309794	-0.176587
Cerdocyon thous	Canidae	191.694	5.25504	0.396456	-0.00946404	-0.0586943	0.311706	0.0361992	-0.0272589	0.403824	0.0299265	0.0361808	0.385013	0.00576921	0.0266597	0.0838606	-0.0337822	-0.0125722	0.0818607	-0.0088052	0.00653299	0.0812073	-0.0194329	0.0282081	-0.191433	0.0118843	-0.0526609	-0.192776	0.0416664	-0.0304077	-0.188606	0.0529634	0.00993247	-0.18347	0.0243406	0.0450811	-0.23271	0.0172727	-0.0102914	0.0796321	-0.0538649	0.0151845	-0.243354	0.0156598	0.0108946	-0.241143	-0.00163576	-0.0202295	-0.171991
Chrysocyon brachyurus	Canidae	441.519	6.08989	0.395915	-0.00934883	-0.0467699	0.33052	0.0311508	-0.0243279	0.398643	0.0257712	0.025723	0.386166	0.00617339	0.0230919	0.0843749	-0.0285906	-0.00918237	0.0827849	-0.010767	0.00363361	0.0821497	-0.0198409	0.025032	-0.193423	0.0115938	-0.036935	-0.200613	0.0345708	-0.0222898	-0.194974	0.0378577	0.00516086	-0.189792	0.0208367	0.0324483	-0.231199	0.0150881	-0.00722553	0.0802154	-0.042477	0.016355	-0.24263	0.0105971	0.00962904	-0.239649	-0.000342345	-0.0177907	-0.168887
Crocuta crocuta	Hyaenidae	381.117	5.94217	0.398094	-0.018163	-0.0728689	0.291406	0.040821	-0.0268514	0.401086	0.0277898	0.0350762	0.386737	0.00765759	0.0215014	0.0884724	-0.0298558	-0.00835726	0.0848888	-0.00391591	0.012855	0.0891708	-0.0156257	0.0448114	-0.176419	0.00470583	-0.0624114	-0.177281	0.0438463	-0.0275429	-0.181925	0.0509072	0.00908807	-0.183008	0.0227566	0.0558687	-0.231268	0.0166515	-0.0105885	0.0863775	-0.050397	0.025085	-0.251655	0.016916	0.0210554	-0.243291	-0.00350616	-0.0397843	-0.192664
Cuon alpinus	Canidae	272.479	5.60154	0.390499	-0.0150616	-0.0544122	0.312123	0.0386304	-0.0212326	0.407829	0.0308922	0.0307535	0.388053	0.00439595	0.024277	0.0829918	-0.0289952	-0.014775	0.0784459	-0.00410799	0.00195735	0.081768	-0.0239455	0.0311012	-0.186492	0.0140354	-0.0515833	-0.192702	0.0442365	-0.0312164	-0.184866	0.0534693	0.00963363	-0.17928	0.0211237	0.0437581	-0.238185	0.0105979	-0.00937252	0.0777829	-0.050711	0.0172494	-0.24919	0.0178328	0.0125765	-0.246756	-0.00169474	-0.025137	-0.171568
Daphoenus	Amphicyonidae	280.699	5.63728	0.391154	-0.0226855	-0.0496248	0.3181	0.0381848	-0.0274648	0.410562	0.0179436	0.0321222	0.387126	-0.000986254	0.0113714	0.075615	-0.0228188	-0.00961987	0.0745565	0.0165289	0.0229131	0.0729411	-0.00074374	0.037395	-0.17984	0.00831639	-0.0540365	-0.190191	0.0417962	-0.0387504	-0.188561	0.0565826	0.0146076	-0.175149	0.0218066	0.041834	-0.239129	0.00996241	-0.00913924	0.0799429	-0.0445026	0.0114292	-0.248045	0.00920213	0.0304028	-0.242215	-0.00997118	-0.0318636	-0.169633
Dinictis	Nimravidae	301.231	5.7043	0.384432	-0.0273898	-0.0585016	0.310554	0.035501	-0.0330403	0.416478	0.00985255	0.0412787	0.392862	-0.00517322	0.0109941	0.0839438	-0.0130387	-0.00678648	0.0805259	0.0209331	0.0212809	0.07547	0.0073121	0.0409292	-0.193762	0.00674271	-0.0570444	-0.188726	0.0336453	-0.0280152	-0.18849	0.0426863	0.00609469	-0.196266	0.0180806	0.0516884	-0.233956	0.0035957	-0.00687558	0.0784083	-0.0326369	0.0180719	-0.242927	0.00129461	0.0226679	-0.23979	-0.0103198	-0.0313981	-0.170738
Eira barbara	Mustelidae	152.126	5.02465	0.389049	-0.0260951	-0.0517757	0.322319	0.0259737	-0.0147071	0.407361	0.00755699	0.0346531	0.388835	0.00219223	0.0223029	0.0827071	-0.00771156	-0.0181405	0.0813029	0.0166786	0.00248506	0.0832861	0.0063057	0.0241167	-0.194581	0.00764152	-0.0559795	-0.194209	0.0331731	-0.0275674	-0.191279	0.0400036	0.00672276	-0.197839	0.0221577	0.0519275	-0.228887	-0.00486793	-0.00147128	0.0796707	-0.0300157	0.00737513	-0.240561	0.00125539	0.0301482	-0.237056	-0.0137836	-0.0264829	-0.177454
Epicyon haydeni	Canidae	494.599	6.20375	0.389953	-0.0219067	-0.0772295	0.322874	0.0429066	-0.0341554	0.399847	0.0253741	0.0431534	0.390253	0.00395482	0.0379802	0.0838495	-0.0229062	-0.0151035	0.0729484	0.00357466	0.00992411	0.0754208	-0.010367	0.0415999	-0.190737	0.00416954	-0.0691045	-0.181377	0.0286751	-0.02814	-0.176233	0.0460423	0.00959277	-0.18298	0.0214435	0.0570078	-0.225968	0.00689339	-0.00593051	0.0724372	-0.0487027	0.0124679	-0.246409	0.021691	0.0226881	-0.246356	0.00510015	-0.0325225	-0.178962
Epicyon saevus	Canidae	330.425	5.80011	0.398318	-0.0188127	-0.0612236	0.324985	0.0391684	-0.0267677	0.403772	0.0186627	0.0371391	0.390279	0.00313589	0.0254806	0.0769411	-0.0295905	-0.00877577	0.0721577	0.00422246	0.00528882	0.0754982	0.000336006	0.0321044	-0.18835	0.00452296	-0.0592301	-0.186874	0.0305675	-0.0285515	-0.185477	0.0431738	0.0095469	-0.195594	0.0288373	0.056636	-0.227113	0.00659189	-0.00337882	0.0674664	-0.043176	0.00957621	-0.239878	0.011576	0.0198641	-0.236781	0.00361536	-0.0262499	-0.173348
Helarctos malayanus	Ursidae	359.894	5.88581	0.410175	-0.0242893	-0.0672706	0.279021	0.0286334	-0.0205759	0.40022	0.00809281	0.0390257	0.385009	0.00305532	0.0295036	0.0975589	-0.0163769	-0.0196002	0.0971765	0.0178461	0.00558158	0.0927677	-0.000364329	0.0322602	-0.19798	0.0108108	-0.0631205	-0.192372	0.0327557	-0.0323612	-0.191884	0.0413133	0.0134952	-0.200355	0.0233376	0.0542327	-0.226225	-0.00240732	-0.0095257	0.0873832	-0.0323445	0.0145453	-0.235156	0.00556563	0.0296851	-0.237714	-0.0139963	-0.0269298	-0.182921
Hemicyon	Ursidae	555.18	6.31929	0.388551	-0.0150521	-0.069095	0.318382	0.0324167	-0.0276388	0.399875	0.00801524	0.0414188	0.39011	-0.00358989	0.0230562	0.0859337	-0.0153606	-0.0102745	0.0841325	0.0147114	0.0116261	0.0834105	0.00728961	0.0363536	-0.190147	0.00440467	-0.0590572	-0.186121	0.0370318	-0.030214	-0.184086	0.0450439	0.00886616	-0.195314	0.0246597	0.0472685	-0.223094	0.00674738	-0.00736478	0.0823912	-0.0367519	0.0173758	-0.240017	0.000275199	0.0252294	-0.239296	-0.0124863	-0.0290878	-0.189965
Hoplophoneus	Nimravidae	284.272	5.64398	0.390779	-0.0354949	-0.0670916	0.305517	0.0407665	-0.0336719	0.407807	0.00337454	0.0355888	0.398469	-0.00412753	0.0249679	0.0793707	-0.0063064	-0.00986313	0.0755027	0.0304217	0.0243346	0.076671	0.00961112	0.0413666	-0.187316	0.00754912	-0.0639308	-0.183088	0.0391845	-0.0263266	-0.1841	0.0446597	0.00629248	-0.195306	0.024422	0.0576739	-0.233081	0.0024817	-0.00717573	0.0759486	-0.0305353	0.016499	-0.246912	0.00238755	0.0259089	-0.240592	-0.015035	-0.0357861	-0.168886
Hyaena brunnea	Hyaenidae	325.89	5.78656	0.396095	-0.0118234	-0.074425	0.293463	0.0447288	-0.019003	0.406048	0.016622	0.0360243	0.390183	0.00455725	0.0189752	0.0868084	-0.0219381	-0.00750989	0.0865071	-0.00311295	0.0110223	0.0854616	-0.0139824	0.0417699	-0.187029	0.00184012	-0.0597754	-0.182165	0.0302373	-0.0280455	-0.181072	0.0428112	0.00744542	-0.189305	0.0298564	0.0545457	-0.226658	0.0151415	-0.0139915	0.0860149	-0.0502647	0.0245079	-0.243075	0.0215828	0.0148339	-0.239106	-0.00517633	-0.0283019	-0.193956
Hyaena hyaena	Hyaenidae	328.676	5.795	0.39324	-0.0176237	-0.0628732	0.30764	0.0379605	-0.0208655	0.404802	0.02769	0.029862	0.389226	0.00269827	0.0199205	0.0839693	-0.0272031	-0.00934023	0.0828909	-0.00065549	0.0120068	0.0813921	-0.0104686	0.0362616	-0.183663	0.00841384	-0.0507665	-0.180422	0.0351412	-0.0224778	-0.184264	0.0462235	0.00684044	-0.186728	0.0233388	0.0465338	-0.230421	0.0162308	-0.0107309	0.0866808	-0.0462156	0.0189381	-0.244888	0.0111572	0.0144467	-0.24049	-0.00161521	-0.0322475	-0.190495
Ischyrocyon	Amphicyonidae	511.504	6.23733	0.385719	-0.0268392	-0.0794926	0.31113	0.0341536	-0.0331796	0.407946	0.0223776	0.046453	0.391951	-0.00275546	0.0159047	0.0800292	-0.0196711	-0.00731167	0.0781659	0.0162378	0.0229807	0.0760343	0.00444426	0.0533489	-0.184552	0.00963953	-0.0614296	-0.177649	0.0417463	-0.031425	-0.182397	0.049126	0.00369261	-0.186778	0.0194307	0.051744	-0.227539	0.0159575	-0.00858064	0.0802505	-0.0378094	0.0237091	-0.245012	0.00152889	0.0264735	-0.241748	-0.00850018	-0.0361791	-0.184054
Leptailurus serval	Felidae	283.807	5.64697	0.38938	-0.0194205	-0.051289	0.322625	0.032527	-0.0218833	0.402237	0.0159786	0.0319111	0.392589	-0.00134719	0.0232757	0.0822131	-0.0174475	-0.0117237	0.0819039	0.0103641	0.00295153	0.0827771	-0.00162626	0.0267462	-0.190614	0.00623177	-0.0432236	-0.194681	0.0368722	-0.0283771	-0.190201	0.0438087	0.00758262	-0.188434	0.0190165	0.0423186	-0.228102	0.0070556	-0.00490582	0.0811159	-0.0355804	0.0118281	-0.243372	0.00743074	0.0208605	-0.237223	-0.00952736	-0.0257315	-0.178463
Lontra canadensis	Mustelidae	108.17	4.68285	0.394057	-0.0328046	-0.0827097	0.28746	0.0539997	-0.0327765	0.406111	0.0245614	0.0575623	0.38626	0.00600548	0.0177398	0.0739895	-0.0318289	-0.0213909	0.0708729	0.00894104	0.00955676	0.0791319	-0.00192017	0.0581283	-0.166281	-0.00823303	-0.0871907	-0.167162	0.0604769	-0.0550251	-0.163956	0.0674506	0.0232536	-0.177605	0.0291689	0.0807231	-0.250674	0.00931567	-0.00388746	0.0746473	-0.0585736	0.0249618	-0.265843	0.0308314	0.038128	-0.264697	-0.00212848	-0.0441225	-0.170161
Lycaon pictus	Canidae	311.839	5.74246	0.390532	-0.0145153	-0.0560394	0.31558	0.0322608	-0.028825	0.409079	0.0331946	0.0329664	0.383296	0.0101409	0.0258757	0.0856411	-0.0289902	-0.0132968	0.0824495	-0.00681326	0.00417223	0.0810274	-0.0222911	0.0313018	-0.18074	0.0172477	-0.0482815	-0.189807	0.0457473	-0.0287098	-0.182296	0.0547487	0.00905863	-0.178575	0.015681	0.04252	-0.235634	0.016454	-0.0130086	0.0744492	-0.0508236	0.0187312	-0.248047	0.0125601	0.0125346	-0.244706	-0.00286442	-0.0249804	-0.180389
Lynx rufus	Felidae	253.357	5.53443	0.392737	-0.0188395	-0.0513906	0.325546	0.0349307	-0.0202472	0.404442	0.011995	0.0276174	0.393809	0.000333895	0.0223414	0.0798195	-0.0174899	-0.0123202	0.0765259	0.0102889	0.00606637	0.0788299	-0.00176525	0.0292275	-0.187442	0.00242323	-0.04446	-0.190759	0.0361443	-0.0295564	-0.188994	0.0440296	0.00861335	-0.188538	0.0191208	0.0424013	-0.229915	0.00597118	-0.00402932	0.0738137	-0.0335571	0.0133776	-0.240545	0.00694189	0.0192986	-0.238996	-0.006983	-0.0241663	-0.179349
Machairodus	Felidae	577.534	6.35761	0.388359	-0.0199421	-0.0606431	0.301955	0.0304217	-0.0219214	0.412974	0.0187264	0.0443216	0.387652	-0.00280846	0.0116229	0.0847039	-0.0230353	-0.0148284	0.079623	0.0125153	0.0111314	0.0794411	0.00375728	0.0385329	-0.183588	0.00626144	-0.0645308	-0.181399	0.0369089	-0.0336246	-0.186146	0.0489105	0.00379343	-0.19038	0.0223755	0.0559575	-0.238872	0.00709267	-0.00845828	0.0872826	-0.0383458	0.0156045	-0.249446	0.00596451	0.03226	-0.247015	-0.00438224	-0.0279111	-0.171612
Megantereon	Felidae	430.813	6.06567	0.391298	-0.0417696	-0.0608818	0.298298	0.0415163	-0.0196863	0.412731	0.017908	0.0358952	0.386438	-0.00111781	0.0164852	0.0846998	-0.0189825	-0.0100352	0.0826018	0.0219509	0.0060495	0.0838057	0.0125953	0.0408578	-0.177307	0.0151788	-0.0666654	-0.179044	0.0470097	-0.0323175	-0.186852	0.0616014	0.0122963	-0.184385	0.0315139	0.0567554	-0.23313	-0.00150411	-0.00119524	0.0763849	-0.0389346	0.0157475	-0.250199	-0.0126887	0.0341369	-0.242626	-0.0202252	-0.0351797	-0.182627
Meles meles	Mustelidae	177.877	5.18109	0.409346	-0.0319229	-0.0747033	0.28658	0.0462527	-0.0301207	0.395586	0.0159104	0.0525267	0.378467	9.79143e-05	0.027055	0.0900616	-0.0184239	-0.023105	0.0868909	0.0140699	0.00976461	0.0869015	-0.00266052	0.029501	-0.178002	0.00652385	-0.0708032	-0.182707	0.0499906	-0.0336055	-0.184337	0.053675	0.0161118	-0.195485	0.0323748	0.063707	-0.233708	0.0026704	-0.00879286	0.0868941	-0.0442797	0.0159	-0.248225	0.014123	0.0347506	-0.239966	-0.0128911	-0.0398963	-0.185795
Melursus ursinus	Ursidae	433.682	6.07181	0.40639	-0.0189317	-0.0784522	0.293014	0.0264479	-0.0206952	0.393747	0.00756069	0.0411087	0.385432	-0.00214974	0.0313158	0.0903865	-0.0116068	-0.0185907	0.0895599	0.0172689	0.00751979	0.0888768	-0.000885967	0.0370756	-0.191229	0.0156696	-0.0689897	-0.18949	0.0416015	-0.0315019	-0.189404	0.0469024	0.0091147	-0.203039	0.0298364	0.0595615	-0.227102	0.00243493	-0.00939345	0.0831162	-0.0325001	0.0148164	-0.247375	0.0054558	0.0309721	-0.235742	-0.0221276	-0.0398681	-0.1765
Nasua nasua	Procyonidae	152.743	5.02875	0.401022	-0.011558	-0.058313	0.308747	0.0297345	-0.0312007	0.404204	-0.00225503	0.043052	0.388324	-0.00733451	0.0152273	0.0870646	-0.0120681	-0.0122194	0.0782254	0.0233521	0.017042	0.080646	0.0139885	0.0330984	-0.190228	-0.000485575	-0.0621206	-0.187618	0.0335013	-0.0352456	-0.193029	0.0464123	0.00834156	-0.192821	0.024737	0.050467	-0.23222	0.000979249	0.0013251	0.0732496	-0.0333037	0.0173518	-0.239486	0.0125798	0.0315697	-0.241988	-0.0114208	-0.0316871	-0.165759
Neofelis nebulosa	Felidae	253.219	5.53425	0.391791	-0.0290224	-0.0503922	0.319873	0.0272176	-0.0229741	0.405957	0.0145089	0.0353016	0.395095	-6.19003e-05	0.0203394	0.081841	-0.00878733	-0.0163184	0.075237	0.0163898	0.00182801	0.071793	0.00769902	0.0296173	-0.181079	0.00518267	-0.0505409	-0.190216	0.0386034	-0.030407	-0.189623	0.0455114	0.0190916	-0.184394	0.0217976	0.0415943	-0.23168	-0.00131958	-0.00156669	0.0812482	-0.0303563	0.0137291	-0.242713	0.00247941	0.027657	-0.241183	-0.0118141	-0.0266916	-0.1768
Nimravus	Nimravidae	408.416	6.01229	0.384314	-0.0286489	-0.0535761	0.322798	0.0403757	-0.032115	0.413588	0.0250171	0.0321555	0.390952	0.00125642	0.00916529	0.0760308	-0.0211951	-0.0032655	0.0757602	0.0130379	0.0291812	0.0755391	-0.0118785	0.0394147	-0.190134	0.00457809	-0.0521518	-0.187777	0.0306037	-0.0305991	-0.186722	0.0441668	0.00530929	-0.192508	0.0144531	0.0498556	-0.235147	0.00792825	-0.00720702	0.0800822	-0.0417475	0.0187988	-0.244857	0.0120947	0.0198516	-0.23869	0.00133078	-0.027682	-0.168583
Nyctereutes procyonoides	Canidae	152.078	5.02363	0.397193	-0.0158485	-0.0578126	0.307896	0.0336893	-0.0291495	0.399436	0.0246839	0.0421825	0.382793	-0.00312641	0.0263891	0.0864925	-0.0215117	-0.0155611	0.0869603	0.000444404	-1.59395e-05	0.0905953	-0.00948345	0.0258648	-0.193552	0.00399193	-0.0537056	-0.1898	0.0379442	-0.0289137	-0.189573	0.0477983	0.0154481	-0.187375	0.0200726	0.0482509	-0.23129	0.00898842	-0.00567569	0.0885284	-0.0367675	0.0155259	-0.243808	0.0168015	0.00868749	-0.240034	0.0019714	-0.0191644	-0.183975
Otocyon megalotis	Canidae	172.229	5.14798	0.391657	-0.00609564	-0.0527957	0.311792	0.0348935	-0.0276985	0.399208	0.0268856	0.0348269	0.386837	0.00540676	0.0277582	0.0917915	-0.0309426	-0.0151688	0.086568	-0.0117261	0.00208544	0.0885427	-0.018318	0.0258045	-0.191062	0.00458886	-0.0498673	-0.194467	0.0394757	-0.0249043	-0.18907	0.0479073	0.00852947	-0.183501	0.0223115	0.0430837	-0.229988	0.0138907	-0.00743468	0.0834434	-0.0494761	0.0138293	-0.245682	0.0202409	0.0103163	-0.243538	0.00589721	-0.0225734	-0.179986
Panthera leo	Felidae	538.796	6.28596	0.383825	-0.0275246	-0.0654783	0.304514	0.0405528	-0.0219626	0.411719	0.0243008	0.0449601	0.392922	-0.00240357	0.0274758	0.0825272	-0.0207433	-0.0189411	0.0784747	0.00911042	-0.00248922	0.0801592	0.00279149	0.0339791	-0.180076	-0.000790522	-0.0654386	-0.177195	0.0458266	-0.0327079	-0.175931	0.0555455	0.0131617	-0.17949	0.0244339	0.0563201	-0.233835	0.00654869	-0.00529698	0.0769111	-0.0402946	0.0138024	-0.247522	0.00768378	0.0337112	-0.246096	-0.00680379	-0.0322053	-0.183321
Panthera onca	Felidae	391.908	5.96623	0.383779	-0.0252694	-0.062221	0.304114	0.0375992	-0.0236056	0.411905	0.0115158	0.0410672	0.394122	-0.00544999	0.0269989	0.0840569	-0.01189	-0.0156148	0.0814233	0.0156241	0.00200241	0.0819586	0.00868333	0.0326156	-0.184383	0.00415733	-0.0591638	-0.182047	0.0402019	-0.0291523	-0.182143	0.0489358	0.0112987	-0.181971	0.0212201	0.0491948	-0.236379	0.00402879	-0.00366769	0.0807646	-0.0332115	0.013514	-0.248368	0.00852586	0.0274247	-0.244385	-0.0146436	-0.03163	-0.17878
Panthera pardus	Felidae	367.661	5.9029	0.386119	-0.0221038	-0.0559563	0.310904	0.0362655	-0.0184665	0.403321	0.0106524	0.0326613	0.389513	-0.0010767	0.0230484	0.0884505	-0.0184272	-0.0144015	0.0879783	0.00974888	0.000257948	0.0837976	0.00533635	0.0309389	-0.186065	0.00328352	-0.0571625	-0.188085	0.0359762	-0.0314129	-0.186234	0.0464595	0.0115794	-0.189817	0.0216293	0.0498511	-0.232157	0.00412478	-0.00354791	0.0893339	-0.0296619	0.0175178	-0.243742	0.00895493	0.0281767	-0.241057	-0.00850553	-0.0289525	-0.182122
Panthera tigris	Felidae	549.051	6.30683	0.388416	-0.0233157	-0.060393	0.300239	0.0298314	-0.020762	0.408488	0.0203486	0.0374978	0.394682	-0.000634767	0.0290767	0.0826562	-0.0161228	-0.0198775	0.0802554	0.0117819	0.00347409	0.0822115	-0.000750969	0.0297748	-0.183664	0.00348118	-0.0631131	-0.183802	0.0466766	-0.0319199	-0.179705	0.0556488	0.0109213	-0.181708	0.0247963	0.0542431	-0.235526	0.00368742	-0.00294108	0.0807714	-0.0362723	0.0139214	-0.250315	0.00835327	0.0288819	-0.247016	-0.0102059	-0.0301139	-0.174339
Paratomarctus temerarius	Canidae	277.505	5.62397	0.396574	-0.0116497	-0.0647421	0.319362	0.0329684	-0.0288067	0.401673	0.0185567	0.0398101	0.391696	0.0013524	0.0313852	0.0804249	-0.0241	-0.0149417	0.077105	-0.000388435	0.00627818	0.0752938	-0.00463634	0.0283639	-0.191495	0.00343502	-0.0552388	-0.185484	0.0333147	-0.0305917	-0.18701	0.0400349	0.00954515	-0.192882	0.0217881	0.0504193	-0.231352	0.0073965	-0.00405492	0.0770437	-0.0426813	0.0118716	-0.244047	0.0134145	0.0176255	-0.239132	0.000748579	-0.0262923	-0.177517
PatrioLeptailurus	Creodonta	302.091	5.71073	0.400116	-0.0302295	-0.070555	0.255272	0.0255031	-0.0694617	0.421732	0.0109977	0.0782698	0.383633	-0.0101292	0.0180486	0.0889576	-0.00601591	-0.0279124	0.0902378	0.0343221	0.0133482	0.0869698	0.00934315	0.0641772	-0.177028	0.0237003	-0.0748454	-0.187716	0.0541524	-0.026729	-0.187748	0.0495899	0.0166609	-0.192169	0.0275621	0.0572366	-0.239897	-0.000280224	-0.00499938	0.0838706	-0.035509	0.0206917	-0.255369	0.0109564	0.025226	-0.251171	-0.0286091	-0.0402781	-0.161044
Pogonodon	Nimravidae	449.442	6.10801	0.375356	-0.0255281	-0.0644801	0.304354	0.033777	-0.0324947	0.413649	0.0101245	0.0473018	0.397867	0.0114936	0.0155162	0.0878617	-0.0144547	-0.00850974	0.085609	0.0259963	0.0213905	0.0822157	-0.00560563	0.0397913	-0.189964	-0.00127334	-0.0662592	-0.176825	0.0344827	-0.029886	-0.179292	0.0455016	0.00504891	-0.1855	0.0280047	0.0555221	-0.228775	0.00453897	-0.0073514	0.0755947	-0.0441373	0.0147582	-0.243713	0.0133369	0.0354617	-0.242023	-0.00581711	-0.0318018	-0.187262
Potos flavus	Procyonidae	131.813	4.88135	0.389449	-0.0209948	-0.0558421	0.313323	0.0362665	-0.0217448	0.413275	-0.00120414	0.0406882	0.382573	-0.00694139	0.00726416	0.0856013	-0.00237625	-0.0121857	0.0820162	0.0213072	0.00248339	0.0810586	0.00963571	0.0397016	-0.185383	0.00356987	-0.0611172	-0.183609	0.0346217	-0.0344794	-0.187078	0.0399658	0.0129879	-0.192894	0.0222018	0.0527981	-0.228172	-0.00994998	-0.00252816	0.0854912	-0.0285057	0.023502	-0.245665	0.0118359	0.0326942	-0.236187	-0.021262	-0.0336331	-0.184502
Procyon lotor	Procyonidae	183.105	5.20924	0.39298	-0.0224194	-0.0505127	0.304773	0.0200786	-0.0323848	0.408085	0.0135426	0.0431589	0.391571	0.00847559	0.0304576	0.0836616	-0.0161451	-0.0225302	0.0815931	0.0163295	-0.00159245	0.0850474	0.00318337	0.0254386	-0.183851	0.00817728	-0.0609597	-0.187026	0.0374507	-0.0274325	-0.186215	0.039368	0.0117372	-0.188231	0.0200063	0.0532402	-0.23186	-0.00196185	0.00245019	0.0813696	-0.0348591	0.0102055	-0.242301	0.0101688	0.0329342	-0.244195	-0.0108663	-0.0289306	-0.178558
Promegantereon ogygia	Felidae	356.598	5.87653	0.388141	-0.0255903	-0.0525	0.316841	0.0392282	-0.0244202	0.407149	0.0126039	0.0349002	0.390697	-0.000278852	0.011689	0.083802	-0.0142904	-0.00953437	0.0810819	0.0162696	0.0122146	0.0804713	0.00264927	0.0347214	-0.185279	-0.000541213	-0.0533663	-0.182059	0.0406559	-0.0289998	-0.180778	0.0484191	0.00978787	-0.187125	0.0182257	0.0470035	-0.232948	0.0067602	-0.00441565	0.0758636	-0.037224	0.0171735	-0.247505	0.00925717	0.023737	-0.243229	-0.00914957	-0.0306623	-0.177391
Pseudaelurus	Felidae	370.005	5.91352	0.386611	-0.0266236	-0.0558557	0.314336	0.0398427	-0.0237819	0.413009	0.00960071	0.0436672	0.396134	-0.00352816	0.0236589	0.0777505	-0.00986751	-0.0186075	0.0735402	0.0156166	-0.00559846	0.0725403	0.00581898	0.0328237	-0.189591	-0.00393433	-0.0644185	-0.18149	0.0333276	-0.0299787	-0.180413	0.0462675	0.0157169	-0.188016	0.0212436	0.0582581	-0.236364	0.00374239	-0.00574986	0.0746567	-0.0351126	0.0106048	-0.250464	0.0107439	0.0295234	-0.245245	-0.00913473	-0.0294572	-0.168555
Puma concolor	Felidae	403.573	5.99508	0.386559	-0.0227942	-0.0549453	0.315692	0.0400989	-0.0168607	0.407954	0.0104199	0.0331389	0.394325	-0.00384461	0.0271329	0.0813522	-0.00971285	-0.0181	0.079769	0.0135462	-0.00333423	0.082825	0.000534785	0.0287355	-0.179583	0.00223491	-0.0514316	-0.187432	0.0367203	-0.0302953	-0.183881	0.0470364	0.0108455	-0.179651	0.0246643	0.0459831	-0.235034	0.00471134	-0.00228327	0.0739691	-0.0337097	0.012186	-0.249055	0.0103516	0.0259653	-0.244127	-0.0134262	-0.028154	-0.179544
Smilodon	Felidae	503.888	6.22158	0.394339	-0.0291099	-0.0631554	0.286612	0.0374072	-0.0163459	0.417969	0.0187878	0.0482899	0.388903	-0.00827062	0.014615	0.0839353	-0.0171543	-0.0183593	0.0814291	0.0146155	0.0025597	0.0793886	0.00769699	0.0327875	-0.181584	0.017275	-0.0674755	-0.18148	0.0402078	-0.0354521	-0.185223	0.0548795	0.00724428	-0.193195	0.0294281	0.054733	-0.23429	-0.00206676	-0.00149697	0.082464	-0.0382883	0.0147395	-0.249708	0.00301421	0.0377857	-0.244328	-0.0203336	-0.031594	-0.169972
Speothos venaticus	Canidae	141.084	4.94928	0.393703	-0.0223414	-0.0664618	0.315266	0.0521986	-0.0215295	0.406508	0.00941182	0.0392493	0.38053	-0.00704145	0.0276908	0.0809811	-0.0230727	-0.0163016	0.0760158	0.0134127	0.00106621	0.0751852	-0.00158005	0.0319839	-0.18783	0.00797023	-0.0666106	-0.187012	0.0471626	-0.0349262	-0.185334	0.054639	0.0122671	-0.186601	0.0263961	0.0555227	-0.239241	0.0145133	-0.00572033	0.0765204	-0.0399948	0.0176563	-0.252499	0.0137139	0.0163646	-0.24935	-0.0124602	-0.0274883	-0.154614
Tomarctus	Canidae	263.874	5.57033	0.394682	-0.0160209	-0.05956	0.311448	0.0349485	-0.0331171	0.403017	0.0211383	0.0409532	0.389835	0.00467039	0.0287601	0.0873954	-0.0290064	-0.0138348	0.0837434	-0.000411316	0.00610082	0.0819113	-0.00279878	0.030563	-0.186186	0.00857795	-0.0563511	-0.188191	0.0299598	-0.0267794	-0.188187	0.0413759	0.0103484	-0.190657	0.0263862	0.0529852	-0.233515	0.00865027	-0.00477657	0.0725521	-0.0453789	0.0105915	-0.245725	0.01617	0.0183212	-0.241153	0.00149113	-0.0252353	-0.176337
Tremarctos ornatus	Ursidae	492.831	6.20017	0.39793	-0.0215785	-0.0662123	0.289765	0.0356034	-0.0202431	0.397112	0.00972741	0.0324345	0.384779	-0.000176386	0.0261553	0.0908622	-0.0158918	-0.0155143	0.0959266	0.0126986	0.00857203	0.0956658	0.001472	0.0399242	-0.190477	0.0116952	-0.0689238	-0.183975	0.0430197	-0.0274127	-0.190919	0.0511987	0.00634736	-0.213554	0.025274	0.0549197	-0.223066	0.0140871	-0.00849529	0.0932871	-0.0433675	0.0139141	-0.243525	0.00391563	0.0312552	-0.236101	-0.0266713	-0.0338906	-0.180523
Uncia uncia	Felidae	335.652	5.81593	0.384626	-0.0237378	-0.0603732	0.302877	0.0420181	-0.0163235	0.409612	0.0116702	0.0387986	0.393992	-0.0050345	0.026576	0.0843677	-0.0119471	-0.0213254	0.0823216	0.0135202	-0.00324116	0.0822415	0.00203993	0.0328497	-0.18342	-0.00797239	-0.0621133	-0.182346	0.0401825	-0.0319759	-0.178661	0.0503833	0.011646	-0.180555	0.0218405	0.0558259	-0.23615	0.00345109	-0.00391122	0.0816667	-0.0339009	0.0132804	-0.250603	0.0162227	0.0327509	-0.246692	-0.00893934	-0.0349276	-0.178534
Urocyon cinereoargenteus	Canidae	158.489	5.06526	0.392171	-0.014438	-0.0544196	0.322263	0.0376511	-0.0225299	0.402494	0.0287727	0.0332895	0.388512	-0.000328864	0.0245848	0.079616	-0.029447	-0.0127941	0.0769947	-0.006004	0.0041915	0.0787209	-0.0149131	0.0294719	-0.191411	0.00354972	-0.0535286	-0.19771	0.0467576	-0.0345927	-0.189109	0.052772	0.00851431	-0.185811	0.0227391	0.0465542	-0.233231	0.00900489	-0.00649351	0.0779785	-0.0450724	0.0129624	-0.24494	0.0118693	0.0175612	-0.243553	0.00418757	-0.0200322	-0.160518
Ursus americanus	Ursidae	500.688	6.21208	0.40524	-0.0200987	-0.0597574	0.301018	0.0288135	-0.0300324	0.395898	0.0119885	0.0404493	0.386551	0.00501568	0.0314775	0.0872559	-0.018199	-0.0223099	0.0878507	0.0126728	0.00264577	0.0858165	-0.00369587	0.033002	-0.192464	0.0122408	-0.0634622	-0.190059	0.0427711	-0.0254629	-0.189082	0.045194	0.0086451	-0.194733	0.0274757	0.0543412	-0.226068	0.00767759	-0.0066762	0.0818207	-0.0380275	0.0092811	-0.23921	0.00282945	0.0290904	-0.237679	-0.0157378	-0.032179	-0.181147
Ursus arctos	Ursidae	577.291	6.34821	0.406623	-0.0166568	-0.0677507	0.289634	0.0335396	-0.0271535	0.400757	0.00723846	0.0411736	0.38702	-0.00103475	0.0330318	0.0868701	-0.0148007	-0.0196116	0.0862889	0.013761	0.00488245	0.086203	-0.00411392	0.0343322	-0.186386	0.0115493	-0.0708792	-0.188937	0.0411924	-0.0324243	-0.186901	0.0471807	0.00823447	-0.196816	0.028185	0.0582711	-0.224746	0.00475957	-0.00854772	0.0850439	-0.0369237	0.00860262	-0.240322	5.85171e-06	0.034832	-0.233801	-0.0198534	-0.0350443	-0.189334
Ursus maritimus	Ursidae	584.688	6.36607	0.402365	-0.026835	-0.0736034	0.290743	0.0376357	-0.0205995	0.398135	0.0126949	0.0467796	0.385997	0.00709253	0.0326535	0.0895339	-0.0208753	-0.0217891	0.0892431	0.0095241	-0.000515872	0.0896532	-0.00507571	0.033622	-0.193295	0.0216915	-0.0753857	-0.186285	0.0415553	-0.0317295	-0.186716	0.0485416	0.00797662	-0.194358	0.0297578	0.0621848	-0.227247	0.00366241	-0.00925224	0.0820638	-0.0411798	0.009171	-0.241545	0.00144809	0.0363834	-0.235598	-0.0219974	-0.036098	-0.182599
Ursus spelaeus	Ursidae	752.919	6.62365	0.416835	-0.0210666	-0.0761504	0.270623	0.0354861	-0.0293594	0.390838	0.00495952	0.0589425	0.381243	-0.000391121	0.031707	0.0930022	-0.0188608	-0.0293841	0.0925042	0.0137726	0.000561853	0.0925441	-0.00134482	0.0396757	-0.193433	0.0152812	-0.0795361	-0.189818	0.0486095	-0.0300663	-0.191231	0.0533178	0.00285596	-0.195184	0.0353079	0.0654496	-0.229531	0.00388264	-0.00870177	0.0975492	-0.0376781	0.00567391	-0.243795	5.87125e-05	0.0393737	-0.234151	-0.0287283	-0.0323308	-0.18483
Ursus thibetanus	Ursidae	405.798	6.00373	0.408612	-0.0230833	-0.0646789	0.285736	0.0276017	-0.0208648	0.395527	0.00966135	0.0423603	0.38298	0.00594348	0.0313963	0.0931156	-0.0151531	-0.0237027	0.0945377	0.0114158	-0.00175455	0.0952023	-0.00360502	0.0307563	-0.192618	0.0160826	-0.0619858	-0.193486	0.0399054	-0.0300618	-0.191523	0.0444419	0.00881568	-0.20362	0.02586	0.0548588	-0.229551	0.0038616	-0.00539819	0.0896606	-0.0366339	0.00804678	-0.243412	0.00813351	0.0308238	-0.236521	-0.0220804	-0.0316703	-0.177739
Vulpes lagopus	Canidae	168.279	5.12538	0.395384	-0.0076941	-0.0583712	0.320668	0.0371397	-0.0258415	0.396536	0.032303	0.0382892	0.382862	0.00159473	0.0234585	0.0856119	-0.0330565	-0.0123599	0.0823986	-0.0128562	0.000499276	0.0805099	-0.0191058	0.0273186	-0.190476	0.00847559	-0.052826	-0.194131	0.0508965	-0.034939	-0.185195	0.0574793	0.0111691	-0.187396	0.0201387	0.0454431	-0.236431	0.0172799	-0.0127446	0.0778285	-0.0556748	0.0177759	-0.248967	0.0119299	0.012558	-0.247117	0.00138373	-0.0219721	-0.166683
Vulpes velox	Canidae	158.929	5.06578	0.40235	-0.00654686	-0.0543602	0.325878	0.0328817	-0.0313778	0.395758	0.0272211	0.0378254	0.38454	0.00378743	0.0265339	0.0778061	-0.0295695	-0.0128686	0.0765493	-0.0100053	0.0024382	0.0767255	-0.0200012	0.0256848	-0.18847	0.00828984	-0.0489558	-0.198227	0.0439575	-0.0312068	-0.189421	0.0498106	0.00814701	-0.1853	0.0242188	0.0445187	-0.234407	0.0136773	-0.00776297	0.0810115	-0.0492803	0.0135231	-0.242724	0.0123965	0.0141383	-0.241069	0.000573168	-0.0206762	-0.169633
Vulpes vulpes	Canidae	192.352	5.25622	0.396522	-0.00884424	-0.0543046	0.327945	0.035302	-0.0286312	0.398666	0.0265754	0.0339228	0.384646	0.00244194	0.025274	0.0807237	-0.0280802	-0.0120185	0.0813552	-0.00895176	0.00859887	0.0784398	-0.0181535	0.0279212	-0.193907	0.00925095	-0.0505968	-0.194072	0.0361796	-0.0291725	-0.191277	0.0486188	0.00588756	-0.183796	0.0200076	0.0412852	-0.228318	0.0140132	-0.00573226	0.0787269	-0.0459142	0.0135761	-0.244698	0.0148522	0.012856	-0.243587	-0.000875265	-0.0171165	-0.172753
[truncated: 5 more columns]

## Sheet: Femur Extant
Species	Family	Locomotion	Centroid Size	Log Centroid Size	ProcCoord1	ProcCoord2	ProcCoord3	ProcCoord4	ProcCoord5	ProcCoord6	ProcCoord7	ProcCoord8	ProcCoord9	ProcCoord10	ProcCoord11	ProcCoord12	ProcCoord13	ProcCoord14	ProcCoord15	ProcCoord16	ProcCoord17	ProcCoord18	ProcCoord19	ProcCoord20	ProcCoord21	ProcCoord22	ProcCoord23	ProcCoord24	ProcCoord25	ProcCoord26	ProcCoord27	ProcCoord28	ProcCoord29	ProcCoord30	ProcCoord31	ProcCoord32	ProcCoord33	ProcCoord34	ProcCoord35	ProcCoord36	ProcCoord37	ProcCoord38	ProcCoord39	ProcCoord40	ProcCoord41	ProcCoord42	ProcCoord43	ProcCoord44	ProcCoord45
Acinonyx jubatus	Felidae	Cursorial	401.731	5.9953	0.386639	-0.018803	-0.0543808	0.320458	0.0315343	-0.0272902	0.405859	0.031154	0.0332119	0.388732	0.011528	0.0260502	0.0809902	-0.0294028	-0.0138282	0.0779949	-0.00181452	0.00294496	0.0820987	-0.0143937	0.0285731	-0.184863	0.00181748	-0.047929	-0.188185	0.0406371	-0.0316606	-0.182888	0.0531308	0.00753456	-0.180538	0.0279	0.0455015	-0.231473	0.0129104	-0.00809774	0.0814794	-0.0521173	0.0167077	-0.245134	0.0111186	0.017078	-0.241099	-0.00857821	-0.0298649
Ailuropoda melanoleuca	Ursidae	Terrestrial	406.461	6.00545	0.411621	-0.0292991	-0.0746942	0.26269	0.0331862	-0.0296696	0.401063	0.0121623	0.0415216	0.39276	-0.0011845	0.029362	0.0878207	-0.0168896	-0.01959	0.0874283	0.0197556	0.00490263	0.0873673	0.00346865	0.0468693	-0.18357	0.00431064	-0.0678124	-0.182969	0.0403129	-0.0406348	-0.182062	0.048988	0.01432	-0.194198	0.0354846	0.0523796	-0.233766	-4.97264e-05	-0.00433987	0.0910193	-0.035219	0.0248853	-0.252956	0.0179093	0.0299281	-0.245209	-0.0204669	-0.0427
Ailurus fulgens	Ailuridae	Arboreal	165.503	5.10493	0.390694	-0.0209757	-0.0467766	0.30294	0.0232489	-0.0237563	0.411926	0.0132565	0.042786	0.389456	0.00420455	0.0171946	0.084631	-0.0117818	-0.015767	0.0857844	0.0103553	-0.00484051	0.0884614	-0.000902018	0.0231121	-0.191828	-0.00243798	-0.0562864	-0.188481	0.0262201	-0.0297286	-0.190536	0.0392867	0.0130494	-0.189633	0.0280588	0.0393426	-0.232302	0.00397183	-1.75771e-07	0.0878989	-0.0292328	0.0147266	-0.243	0.0125663	0.0263551	-0.243587	-0.00839933	-0.0269135
Bassariscus astutus	Procyonidae	Arboreal	105.18	4.65567	0.392395	-0.024362	-0.0502722	0.317973	0.0302974	-0.0326495	0.406289	-0.000820828	0.0355777	0.384265	0.00467238	0.0172561	0.0808376	-0.0120862	-0.0083938	0.0844438	0.0202093	0.00486675	0.0822248	0.00970643	0.0340844	-0.190625	-0.00091842	-0.0548487	-0.190894	0.0330689	-0.0305968	-0.187683	0.0428352	0.00291889	-0.195319	0.0189274	0.0443136	-0.234511	-0.014317	-0.00323008	0.0860737	-0.027679	0.0217904	-0.244822	0.0173747	0.0254759	-0.245335	-0.0019813	-0.0266203
Canis adustus	Canidae	Cursorial	234.512	5.45751	0.395534	-0.0111221	-0.0542471	0.318046	0.0311477	-0.0348997	0.39697	0.0309599	0.0380895	0.376898	0.00632809	0.0244319	0.0892225	-0.0349881	-0.00885197	0.0911317	-0.00833439	0.0017294	0.0919332	-0.0152772	0.0274692	-0.191177	0.00972355	-0.0529811	-0.193959	0.0374642	-0.0316584	-0.187727	0.0519863	0.00582104	-0.181258	0.0241438	0.0413352	-0.234422	0.0143504	-0.00860503	0.079676	-0.0478295	0.0201986	-0.246584	0.0128307	0.0109433	-0.244474	-0.00244907	-0.0193451
Canis aureus	Canidae	Cursorial	214.066	5.36624	0.398163	-0.0125705	-0.0501627	0.304866	0.0299385	-0.0276876	0.402939	0.0362667	0.0313405	0.383747	0.00523909	0.0242353	0.0854092	-0.0309519	-0.011834	0.0843945	-0.0101781	0.000864591	0.0832853	-0.0169266	0.0281594	-0.190825	0.00950349	-0.0520815	-0.190561	0.040243	-0.0327542	-0.182316	0.0538055	0.0103594	-0.184322	0.031341	0.0410774	-0.233557	0.0233453	-0.0148845	0.0857237	-0.0520457	0.0160791	-0.246555	0.0126514	0.0107515	-0.243953	-0.00481782	-0.0207652
Canis latrans	Canidae	Cursorial	262.999	5.57174	0.396795	-0.0145772	-0.0494705	0.31163	0.0307456	-0.031273	0.401634	0.0328841	0.0299323	0.384655	0.0106513	0.0259725	0.0873177	-0.0333837	-0.0101685	0.0835818	-0.00920996	0.00639737	0.0869519	-0.0203297	0.027569	-0.193208	0.00867078	-0.0505076	-0.193258	0.038725	-0.0301513	-0.188607	0.0502489	0.00564577	-0.186782	0.0300374	0.0422973	-0.235371	0.0184814	-0.0101345	0.078923	-0.0529589	0.0162437	-0.245599	0.0104673	0.0113153	-0.243397	-0.00634026	-0.0187712
Canis lupus	Canidae	Cursorial	365.299	5.8998	0.394952	-0.018842	-0.0585285	0.303925	0.0356192	-0.0331008	0.404133	0.0361608	0.0352125	0.387011	0.00691795	0.0284633	0.0845442	-0.0321374	-0.0105622	0.0825027	-0.00403181	0.00652228	0.0830747	-0.01912	0.0304362	-0.185653	0.00735198	-0.0564876	-0.186761	0.0413848	-0.0317261	-0.18167	0.0534325	0.00426927	-0.181505	0.0298679	0.0467769	-0.234297	0.0223619	-0.0124793	0.080525	-0.0536571	0.01876	-0.248476	0.0128722	0.0123879	-0.247246	-0.0066368	-0.020065
Canis mesomelas	Canidae	Cursorial	221.498	5.40026	0.396915	-0.0160793	-0.0531329	0.312496	0.0296322	-0.032219	0.40404	0.0351693	0.0340525	0.385507	0.00712927	0.0251423	0.0816396	-0.0328919	-0.00853718	0.0806531	-0.00734731	0.00362934	0.0805648	-0.014824	0.0278413	-0.190559	0.00778843	-0.048847	-0.194037	0.0416069	-0.0311958	-0.186471	0.0525682	0.00684712	-0.182537	0.0266657	0.0417518	-0.234575	0.0207823	-0.0122713	0.0803599	-0.0500521	0.0186222	-0.245353	0.0125513	0.0119349	-0.243196	-0.00446854	-0.0208448
Canis simensis	Canidae	Cursorial	296.279	5.6913	0.389204	-0.0152621	-0.0536722	0.316375	0.0343624	-0.0270043	0.40544	0.0309268	0.0296639	0.387413	0.00915438	0.0263572	0.0888159	-0.0286525	-0.0115383	0.0830451	-0.0125024	0.00282848	0.0861908	-0.0187534	0.0295064	-0.187337	0.00864379	-0.0490338	-0.19549	0.033721	-0.0327017	-0.183895	0.0460081	0.00868644	-0.185433	0.0222909	0.0386845	-0.23616	0.0142638	-0.0119363	0.0745669	-0.0486416	0.0195615	-0.247453	0.0179145	0.0101573	-0.244642	-0.00311908	-0.0178143
Cerdocyon thous	Canidae	Terrestrial	191.694	5.25504	0.396358	-0.013855	-0.0578578	0.311633	0.0340337	-0.029964	0.403735	0.0325846	0.0337336	0.384926	0.0077845	0.0260796	0.083841	-0.0346355	-0.00999713	0.0818449	-0.00829632	0.00715343	0.081197	-0.0172535	0.0295604	-0.191401	0.00786232	-0.0533588	-0.192744	0.0392358	-0.0334379	-0.188565	0.0535491	0.00592491	-0.183415	0.0276736	0.0431276	-0.232661	0.0164402	-0.0115291	0.07962	-0.0525589	0.0191978	-0.243297	0.0164352	0.00971389	-0.241093	-0.00316172	-0.0199918
Chrysocyon brachyurus	Canidae	Terrestrial	441.519	6.08989	0.395811	-0.0127677	-0.0459639	0.330446	0.0292519	-0.0265893	0.398536	0.0276129	0.0236771	0.386065	0.00787732	0.0225255	0.0843532	-0.0291933	-0.00704898	0.0827669	-0.0104891	0.00439845	0.0821366	-0.0179495	0.0264032	-0.193381	0.00882347	-0.0376463	-0.200576	0.0328192	-0.0247617	-0.194929	0.0381209	0.0023619	-0.189734	0.0231757	0.0308161	-0.231142	0.0145135	-0.00829397	0.0802005	-0.0411417	0.019442	-0.242566	0.0112828	0.00883297	-0.23959	-0.00165325	-0.0176747
Crocuta crocuta	Hyaenidae	Cursorial	381.117	5.94217	0.398052	-0.0235424	-0.0714341	0.291383	0.0386971	-0.0298986	0.401074	0.0303102	0.0327806	0.386722	0.00922506	0.0207563	0.0884656	-0.0304035	-0.00614492	0.0848907	-0.00296419	0.0130741	0.0891846	-0.0122679	0.0458101	-0.176428	5.62284e-05	-0.0625225	-0.177282	0.0416818	-0.0306751	-0.181912	0.0514517	0.00533231	-0.182975	0.026858	0.0540702	-0.23126	0.0158303	-0.0117283	0.0863834	-0.0484019	0.02874	-0.251637	0.0184523	0.0198142	-0.243293	-0.00643891	-0.0393278
Cuon alpinus	Canidae	Cursorial	272.479	5.60154	0.390398	-0.0191268	-0.0531574	0.312049	0.0369042	-0.0241464	0.407737	0.0331531	0.0282342	0.387965	0.00624046	0.0238046	0.0829706	-0.0300348	-0.0125468	0.0784275	-0.00396073	0.00224156	0.0817571	-0.0215254	0.0327983	-0.186457	0.0100718	-0.0524469	-0.192669	0.0417311	-0.0344425	-0.184823	0.0540367	0.00557961	-0.179224	0.0243772	0.0420325	-0.238135	0.00985308	-0.0101083	0.0777698	-0.0492536	0.0210356	-0.249132	0.018736	0.0112206	-0.246706	-0.00360292	-0.0248854
Eira barbara	Mustelidae	Arboreal	152.126	5.02465	0.389095	-0.0303427	-0.049487	0.32236	0.0246396	-0.0168718	0.40742	0.0103921	0.0338347	0.388891	0.00401374	0.0219841	0.0827159	-0.00921121	-0.0174555	0.0813179	0.0168126	0.00106517	0.0833062	0.00827142	0.0234951	-0.194615	0.00296406	-0.056392	-0.19424	0.0307862	-0.0302084	-0.191301	0.0404535	0.00339936	-0.197848	0.0264277	0.0499373	-0.228921	-0.00494729	-0.00102626	0.0796842	-0.0293188	0.00984077	-0.240591	0.00378895	0.029977	-0.237098	-0.0159219	-0.0252052
Helarctos malayanus	Ursidae	Scansorial	359.894	5.88581	0.410195	-0.029644	-0.0652451	0.279058	0.0268624	-0.0228867	0.400278	0.0111424	0.0381244	0.385062	0.00535705	0.0290476	0.0975596	-0.0179121	-0.0182627	0.0971903	0.0182112	0.0040972	0.0927911	0.00219144	0.0321539	-0.198019	0.00575401	-0.0637209	-0.192404	0.0300976	-0.034821	-0.191896	0.042296	0.0102119	-0.200349	0.0276307	0.0522571	-0.226257	-0.00312597	-0.00923091	0.0873961	-0.0310985	0.0170597	-0.235177	0.00796065	0.029218	-0.237754	-0.0160723	-0.0256486
Hyaena brunnea	Hyaenidae	Cursorial	325.89	5.78656	0.396063	-0.0172945	-0.0734699	0.293452	0.0431903	-0.0223359	0.406048	0.0192154	0.0345701	0.390179	0.00592706	0.0184678	0.0868039	-0.0224383	-0.0059002	0.0865101	-0.00230301	0.0111894	0.0854754	-0.0108764	0.042656	-0.187043	-0.00256382	-0.0596858	-0.182172	0.0280973	-0.0301422	-0.181064	0.0432535	0.00432606	-0.189279	0.033806	0.0522508	-0.226658	0.0140816	-0.0149993	0.0860215	-0.0483265	0.0281205	-0.243064	0.0226331	0.0132747	-0.239111	-0.00723605	-0.0277662
Hyaena hyaena	Hyaenidae	Cursorial	328.676	5.795	0.393201	-0.0223092	-0.0614584	0.307617	0.0362752	-0.0237342	0.404784	0.0298543	0.0275897	0.389207	0.00418548	0.019566	0.0839621	-0.0278308	-0.00728625	0.0828898	0.000244032	0.0119987	0.0813977	-0.00771527	0.0369227	-0.183664	0.00457073	-0.0512053	-0.180417	0.033351	-0.0250138	-0.184252	0.0466083	0.00338651	-0.186703	0.0267769	0.0446851	-0.23041	0.0153815	-0.0118662	0.0866822	-0.0446593	0.0223416	-0.244871	0.0122181	0.0136218	-0.240484	-0.00403285	-0.0319733
Leptailurus serval	Felidae	Terrestrial	283.807	5.64697	0.389365	-0.023485	-0.0496257	0.322618	0.0306519	-0.0244673	0.402234	0.0184677	0.0304612	0.392585	0.000505685	0.0232479	0.0822096	-0.0183367	-0.0103022	0.0819044	0.0105587	0.00209356	0.0827821	0.000513098	0.0267739	-0.190617	0.00275589	-0.0435502	-0.194683	0.0344894	-0.0312118	-0.190196	0.0442853	0.00407771	-0.18842	0.0223556	0.0406855	-0.228099	0.00665171	-0.00541975	0.0811167	-0.0345231	0.0146287	-0.243365	0.00909226	0.0202344	-0.237225	-0.0115472	-0.0248449
Lontra canadensis	Mustelidae	Semiaquatic	108.17	4.68285	0.394134	-0.0392087	-0.07994	0.287532	0.0512487	-0.0369827	0.406203	0.0290475	0.0553285	0.386345	0.00740321	0.0171379	0.074009	-0.0334313	-0.0188427	0.070906	0.00961911	0.00876795	0.0791842	0.00261685	0.0580486	-0.166349	-0.0150862	-0.0862202	-0.167242	0.0559652	-0.0595969	-0.164	0.0690935	0.0179019	-0.177607	0.0354503	0.0782014	-0.250729	0.00900209	-0.00455113	0.0746871	-0.0564455	0.029487	-0.265889	0.0337655	0.0356308	-0.264765	-0.00559832	-0.043739
Lycaon pictus	Canidae	Cursorial	311.839	5.74246	0.390427	-0.0186756	-0.054843	0.315502	0.0299957	-0.0312298	0.408985	0.035603	0.0302751	0.383204	0.0120808	0.0249598	0.0856204	-0.0299074	-0.0110902	0.0824324	-0.00648817	0.00464844	0.0810175	-0.0198752	0.0328643	-0.180704	0.013552	-0.0493882	-0.189773	0.0434387	-0.0320319	-0.182252	0.0552635	0.00493878	-0.178516	0.0188274	0.0412341	-0.235583	0.0154206	-0.0141635	0.0744364	-0.0492596	0.0224925	-0.247987	0.0134624	0.0115908	-0.244654	-0.00474499	-0.0246354
Lynx rufus	Felidae	Scansorial	253.357	5.53443	0.392738	-0.0228207	-0.0498023	0.325548	0.0332267	-0.0229727	0.404451	0.0141346	0.0265286	0.393818	0.00209346	0.0221921	0.0798198	-0.0184083	-0.0109203	0.0765294	0.010729	0.00522169	0.0788378	0.000533908	0.0292621	-0.187452	-0.00108354	-0.044485	-0.190769	0.0337084	-0.0322838	-0.188997	0.044575	0.00514878	-0.188532	0.0224011	0.0407904	-0.22992	0.0056371	-0.00445484	0.073819	-0.0324057	0.0159682	-0.240547	0.00844173	0.0187214	-0.239004	-0.0088634	-0.0235078
Meles meles	Mustelidae	Semifossorial	177.877	5.18109	0.409376	-0.0379475	-0.0719454	0.286622	0.0436138	-0.03385	0.39565	0.0201004	0.0509658	0.378523	0.00226326	0.0268798	0.0900654	-0.0202626	-0.0215502	0.0869067	0.0147987	0.00855798	0.0869224	-0.000269942	0.0295991	-0.178043	0.000752565	-0.0710612	-0.182739	0.0471139	-0.0375325	-0.184352	0.0548395	0.0117272	-0.195485	0.0374836	0.0609002	-0.23374	0.00197614	-0.00893025	0.0869062	-0.0428548	0.0194384	-0.248248	0.0169422	0.0335367	-0.24001	-0.0160714	-0.0386593
Melursus ursinus	Ursidae	Terrestrial	433.682	6.07181	0.406435	-0.0252009	-0.0767726	0.293067	0.0246722	-0.0228034	0.393823	0.010774	0.0402895	0.385502	0.000307905	0.0313136	0.0903947	-0.0130797	-0.0176256	0.0895789	0.0177886	0.00608915	0.0889022	0.00205249	0.0370086	-0.191272	0.0101328	-0.0699863	-0.189527	0.0389892	-0.0346937	-0.189427	0.0475206	0.00538017	-0.203045	0.0345359	0.0570294	-0.227145	0.00171546	-0.0095111	0.0831316	-0.0312377	0.0173529	-0.247409	0.00795984	0.0304876	-0.235797	-0.0252057	-0.0379245
Nasua nasua	Procyonidae	Scansorial	152.743	5.02875	0.401124	-0.0162873	-0.0572703	0.308833	0.027092	-0.0335688	0.404327	0.00123149	0.0430236	0.388438	-0.00609741	0.0157141	0.087086	-0.0130387	-0.0112226	0.0782571	0.0246404	0.0150676	0.0806814	0.016606	0.0318441	-0.190293	-0.00550786	-0.0618535	-0.187681	0.0305609	-0.0378232	-0.193077	0.0469685	0.00458725	-0.192858	0.0287733	0.048339	-0.232288	0.00110781	0.00127922	0.0732792	-0.0318083	0.0199884	-0.239554	0.0151251	0.0304896	-0.242066	-0.0139372	-0.0306164
Neofelis nebulosa	Felidae	Arboreal	253.219	5.53425	0.391832	-0.0331273	-0.0478469	0.319904	0.0252087	-0.0252073	0.406006	0.0174136	0.033916	0.39514	0.00164096	0.020229	0.0818495	-0.0101258	-0.0155411	0.0752488	0.0164784	0.000438505	0.0718103	0.0101365	0.0288618	-0.181107	0.00094298	-0.0507787	-0.190245	0.0359352	-0.0335057	-0.189642	0.0469548	0.0152488	-0.184408	0.0251986	0.0396555	-0.231707	-0.00144253	-0.00142298	0.0812616	-0.0291115	0.0162084	-0.242739	0.00478571	0.0273838	-0.241215	-0.0140027	-0.0255824
Nyctereutes procyonoides	Canidae	Terrestrial	152.078	5.02363	0.397127	-0.0204396	-0.0564398	0.307851	0.0312239	-0.0318037	0.399391	0.0279331	0.039987	0.382745	-0.0010463	0.0264706	0.0864767	-0.0226903	-0.0138137	0.0869508	0.000428059	-7.51938e-05	0.0905921	-0.00740398	0.0265113	-0.193539	-0.000287307	-0.0538005	-0.18978	0.0355305	-0.0318027	-0.189542	0.0488906	0.0116282	-0.187335	0.0238698	0.0465279	-0.23126	0.00852797	-0.00632376	0.0885203	-0.0354153	0.0183869	-0.243772	0.0174642	0.00736554	-0.240006	0.000461916	-0.0192025
Otocyon megalotis	Canidae	Cursorial	172.229	5.14798	0.391532	-0.0101238	-0.0522319	0.311701	0.0326449	-0.0303398	0.399096	0.0294516	0.0325712	0.386729	0.00749942	0.0271811	0.0917653	-0.0320163	-0.0127719	0.0865467	-0.0115499	0.00295203	0.0885278	-0.0163043	0.0270968	-0.191019	0.000765154	-0.0500106	-0.194421	0.0374542	-0.0278036	-0.189015	0.0484163	0.00487532	-0.183432	0.0255449	0.0412678	-0.229922	0.0132931	-0.0084279	0.0834237	-0.0482698	0.0175538	-0.245608	0.0209865	0.00877313	-0.243474	0.00417229	-0.0228982
Panthera leo	Felidae	Terrestrial	538.796	6.28596	0.383839	-0.0328168	-0.0630789	0.304531	0.0386075	-0.0252845	0.411754	0.0279093	0.0427177	0.392953	-0.000140718	0.0274984	0.0825294	-0.0222353	-0.0171952	0.0784815	0.00886787	-0.00325198	0.0801755	0.00556467	0.0336136	-0.180103	-0.00616297	-0.0651135	-0.177219	0.0429918	-0.0363281	-0.175942	0.0564465	0.00859283	-0.179488	0.0289857	0.0541605	-0.233853	0.00609749	-0.00576564	0.076922	-0.0390309	0.0170506	-0.247532	0.0104387	0.0330199	-0.246121	-0.00942385	-0.0314825
Panthera onca	Felidae	Scansorial	391.908	5.96623	0.38382	-0.0303341	-0.060018	0.304155	0.0355061	-0.0266827	0.411968	0.0148328	0.0398942	0.394179	-0.0032364	0.0272754	0.0840649	-0.0131505	-0.0146062	0.0814374	0.0157169	0.000687008	0.0819801	0.0113174	0.0317741	-0.184422	-0.000706488	-0.0592689	-0.18208	0.0376884	-0.0323261	-0.182163	0.0497241	0.00727404	-0.181983	0.0252165	0.0473272	-0.236412	0.00374002	-0.0039429	0.0807782	-0.0320029	0.0161887	-0.248396	0.0107798	0.0266838	-0.244427	-0.0171787	-0.030269
Panthera pardus	Felidae	Scansorial	367.661	5.9029	0.386122	-0.0265995	-0.054083	0.310919	0.0346175	-0.0214126	0.403348	0.0132172	0.0315976	0.389536	0.000747281	0.0229685	0.0884493	-0.0195475	-0.0128896	0.0879843	0.00971881	-0.000557392	0.0838123	0.00780153	0.0303805	-0.186088	-0.00132669	-0.0571924	-0.1881	0.0333458	-0.0341754	-0.186236	0.0472723	0.00783169	-0.189808	0.0256122	0.047985	-0.232169	0.00385559	-0.00381241	0.0893405	-0.0281655	0.0198357	-0.243746	0.0112366	0.0274153	-0.241078	-0.0107901	-0.0281067
Panthera tigris	Felidae	Terrestrial	549.051	6.30683	0.38842	-0.0282054	-0.0583521	0.300249	0.028012	-0.023202	0.408512	0.0233421	0.0356162	0.394703	0.00173883	0.0289507	0.0826554	-0.0177056	-0.0185091	0.0802611	0.0120188	0.00247345	0.0822232	0.00168476	0.0297158	-0.183686	-0.00170193	-0.0631501	-0.183817	0.0439127	-0.0356076	-0.179709	0.0563693	0.00635691	-0.181701	0.0291726	0.0520646	-0.235537	0.0034461	-0.00318446	0.0807781	-0.0350159	0.0168332	-0.250319	0.0107091	0.0281528	-0.247034	-0.0126302	-0.0291219
Potos flavus	Procyonidae	Arboreal	131.813	4.88135	0.389537	-0.0254991	-0.0540657	0.3134	0.0343559	-0.0246987	0.413385	0.00207518	0.0405471	0.382674	-0.00636193	0.00771952	0.0856202	-0.00338175	-0.0119824	0.0820429	0.021415	0.000715674	0.0810971	0.0127989	0.0387663	-0.185448	-0.00138169	-0.0611662	-0.18367	0.0317441	-0.037138	-0.187119	0.0409273	0.00975362	-0.192919	0.026442	0.0508785	-0.228236	-0.010088	-0.00165606	0.0855187	-0.0265306	0.0257185	-0.24572	0.014485	0.0316884	-0.236264	-0.0238947	-0.0317376
Procyon lotor	Procyonidae	Scansorial	183.105	5.20924	0.393002	-0.0266395	-0.0485044	0.304792	0.0172482	-0.0340304	0.408124	0.0171489	0.0417695	0.391606	0.0110213	0.0295487	0.0836641	-0.0180126	-0.0210947	0.0816012	0.0161215	-0.00299081	0.0850621	0.0053142	0.0250603	-0.183878	0.00297815	-0.0613957	-0.187049	0.0349965	-0.030482	-0.186226	0.0402387	0.00838776	-0.18823	0.024464	0.0513877	-0.231878	-0.00173086	0.00265227	0.0813795	-0.0338795	0.013116	-0.242314	0.012948	0.0319959	-0.244221	-0.013272	-0.0278567
Puma concolor	Felidae	Scansorial	403.573	5.99508	0.386555	-0.0272651	-0.0529444	0.315696	0.0385534	-0.0201521	0.407964	0.0130847	0.0321021	0.394333	-0.00162506	0.0272961	0.08135	-0.0111801	-0.0172572	0.0797714	0.0132133	-0.00445588	0.0828331	0.00288467	0.0285755	-0.179594	-0.00199313	-0.0514089	-0.18744	0.0341203	-0.0331838	-0.183879	0.0477846	0.00697337	-0.179641	0.0283785	0.0438258	-0.235038	0.00452707	-0.00262532	0.0739719	-0.0326006	0.014905	-0.249053	0.0124756	0.0250627	-0.244137	-0.0156787	-0.026911
Speothos venaticus	Canidae	Terrestrial	141.084	4.94928	0.393716	-0.0275922	-0.0645119	0.315283	0.0502966	-0.0256587	0.406532	0.0124989	0.0383242	0.380552	-0.00482549	0.0281252	0.0809832	-0.0243093	-0.0144203	0.0760232	0.0134409	-2.37789e-05	0.0751977	0.000961723	0.0319962	-0.187847	0.00263793	-0.0670098	-0.187028	0.0442405	-0.0385617	-0.18534	0.0554593	0.00789095	-0.186598	0.0307549	0.0532576	-0.239254	0.0140267	-0.00683209	0.076528	-0.0384669	0.0207835	-0.25251	0.0149946	0.015244	-0.249367	-0.0146005	-0.0263749
Tremarctos ornatus	Ursidae	Scansorial	492.831	6.20017	0.397958	-0.0267919	-0.0644222	0.289807	0.0338533	-0.0230652	0.397173	0.0121931	0.0314565	0.384835	0.00182339	0.0259855	0.0908659	-0.0170863	-0.0142441	0.0959417	0.0133095	0.0075111	0.0956904	0.00458463	0.0396554	-0.190519	0.00626145	-0.0695791	-0.184004	0.0407654	-0.03067	-0.190933	0.0515804	0.00235208	-0.21355	0.0295606	0.0528205	-0.223098	0.0134142	-0.00951628	0.0932962	-0.0421603	0.0172628	-0.243547	0.00641267	0.0309169	-0.236148	-0.029216	-0.0316185
Uncia uncia	Felidae	Scansorial	335.652	5.81593	0.384636	-0.0286652	-0.058297	0.302896	0.0405059	-0.0198012	0.409645	0.014805	0.0376074	0.394021	-0.00285143	0.0268151	0.0843676	-0.0136791	-0.0202883	0.082328	0.0131908	-0.00436992	0.082257	0.0047302	0.0325497	-0.183447	-0.0130559	-0.0612028	-0.182366	0.0374255	-0.0351425	-0.178668	0.0511914	0.00748929	-0.18055	0.0263902	0.0538734	-0.236165	0.00313739	-0.00413005	0.0816746	-0.0327005	0.0160156	-0.25061	0.0188927	0.0313581	-0.246716	-0.011771	-0.0340155
Urocyon cinereoargenteus	Canidae	Scansorial	158.489	5.06526	0.392103	-0.018563	-0.0531799	0.322213	0.0358097	-0.0253918	0.402429	0.0312659	0.0309171	0.388451	0.0015807	0.0244876	0.0796019	-0.030342	-0.0104988	0.0769829	-0.00567261	0.00462508	0.0787143	-0.0126069	0.0305123	-0.191388	-0.000590379	-0.0536063	-0.19769	0.0439464	-0.0380614	-0.189081	0.0532604	0.00445023	-0.185772	0.0262439	0.0446765	-0.233196	0.00847136	-0.00713741	0.0779704	-0.0439336	0.0163798	-0.244899	0.0131796	0.0166178	-0.243518	0.00262996	-0.0202572
Ursus americanus	Ursidae	Scansorial	500.688	6.21208	0.405247	-0.0248964	-0.0580141	0.30103	0.0262554	-0.0323225	0.395927	0.0152068	0.0392589	0.386576	0.00752995	0.0308944	0.087255	-0.0199666	-0.0207768	0.0878573	0.0128237	0.00158971	0.0858298	-0.00102876	0.0331721	-0.192486	0.00707633	-0.0642047	-0.190073	0.0405904	-0.0288082	-0.189087	0.0457678	0.00499671	-0.194726	0.0318022	0.051981	-0.226082	0.00712982	-0.00723033	0.0818262	-0.0371614	0.0123164	-0.239217	0.00520022	0.0288061	-0.237701	-0.0182746	-0.0307598
Ursus arctos	Ursidae	Terrestrial	577.291	6.34821	0.406648	-0.0220497	-0.066255	0.289666	0.0312344	-0.029806	0.400808	0.0104944	0.0403585	0.387067	0.00159081	0.0329091	0.0868741	-0.016346	-0.0183942	0.0863017	0.0140764	0.00372956	0.0862241	-0.0013862	0.0345171	-0.186422	0.00585165	-0.0715404	-0.188966	0.038506	-0.0355877	-0.186916	0.047724	0.00448242	-0.196814	0.0327854	0.0558848	-0.224774	0.00408466	-0.00884775	0.0850548	-0.0361509	0.011504	-0.240341	0.00282288	0.0347744	-0.233839	-0.0225796	-0.033286
Ursus maritimus	Ursidae	Semiaquatic	584.688	6.36607	0.402376	-0.0326674	-0.0713166	0.290767	0.0358374	-0.0236091	0.398177	0.0163627	0.0455137	0.386034	0.00964573	0.0318923	0.0895338	-0.0225633	-0.020076	0.089252	0.00943206	-0.00130877	0.0896721	-0.0023953	0.0338911	-0.193326	0.0156127	-0.0768293	-0.186308	0.0389115	-0.0349098	-0.186724	0.0490532	0.00411656	-0.194348	0.0346568	0.0596524	-0.227269	0.00293602	-0.00946089	0.0820725	-0.0403314	0.0124138	-0.241556	0.00438347	0.0362104	-0.23563	-0.024788	-0.0341646
Ursus thibetanus	Ursidae	Scansorial	405.798	6.00373	0.408604	-0.0283221	-0.0626753	0.285745	0.0257715	-0.0231015	0.395547	0.0130226	0.0413342	0.382998	0.00842313	0.0307208	0.0931102	-0.0170495	-0.0224239	0.0945426	0.0112085	-0.00271209	0.0952157	-0.00111924	0.0309128	-0.192637	0.0110165	-0.063037	-0.193497	0.0373611	-0.033166	-0.19152	0.0450464	0.0052199	-0.203601	0.0302678	0.0526242	-0.229559	0.00344811	-0.00563371	0.0896625	-0.035878	0.0109731	-0.24341	0.0106618	0.0301192	-0.23654	-0.024547	-0.0297085
Vulpes lagopus	Canidae	Terrestrial	168.279	5.12538	0.395274	-0.0120741	-0.0576459	0.320588	0.0350709	-0.0286059	0.396428	0.0351173	0.0356725	0.382759	0.00337492	0.0232225	0.0855895	-0.0338975	-0.00982984	0.0823791	-0.012796	0.00145218	0.0804948	-0.0169944	0.0286614	-0.190434	0.00444579	-0.0532727	-0.194092	0.0480974	-0.0386655	-0.185146	0.0581503	0.00680522	-0.187336	0.0235122	0.04379	-0.236374	0.0162633	-0.0139903	0.0778121	-0.0541632	0.021929	-0.248902	0.0128444	0.0116355	-0.247058	-0.000281064	-0.0219727
Vulpes velox	Canidae	Cursorial	158.929	5.06578	0.402258	-0.0106502	-0.0537112	0.325809	0.030394	-0.0338111	0.395662	0.0300521	0.0355977	0.38445	0.00582624	0.0261381	0.0777862	-0.030461	-0.0105783	0.0765312	-0.00980012	0.00318182	0.076711	-0.017989	0.0271181	-0.18843	0.00451614	-0.0494143	-0.198193	0.0414272	-0.034453	-0.189381	0.0502726	0.00433197	-0.18525	0.0275334	0.0425308	-0.234356	0.0130344	-0.00876635	0.0809985	-0.048096	0.0172388	-0.242667	0.013431	0.0131566	-0.241016	-0.00101269	-0.02063
Vulpes vulpes	Canidae	Cursorial	192.352	5.25622	0.396443	-0.0128815	-0.0535196	0.327888	0.0330498	-0.0312348	0.398589	0.0290574	0.0317719	0.384574	0.00434337	0.0249688	0.0807069	-0.0289026	-0.0098844	0.0813423	-0.00829049	0.00922943	0.0784305	-0.0160126	0.0291839	-0.193879	0.00541874	-0.0511073	-0.194046	0.033876	-0.031778	-0.191244	0.0489129	0.00224006	-0.183751	0.0230453	0.039672	-0.228275	0.0135406	-0.00673903	0.0787165	-0.0447593	0.016974	-0.244651	0.0157744	0.0117245	-0.243545	-0.00215863	-0.0169618
[truncated: 6 more columns]

## Sheet: Tibia Complete
Species	Family	Centroid Size	Log Centroid Size	ProcCoord1	ProcCoord2	ProcCoord3	ProcCoord4	ProcCoord5	ProcCoord6	ProcCoord7	ProcCoord8	ProcCoord9	ProcCoord10	ProcCoord11	ProcCoord12	ProcCoord13	ProcCoord14	ProcCoord15	ProcCoord16	ProcCoord17	ProcCoord18	ProcCoord19	ProcCoord20	ProcCoord21	ProcCoord22	ProcCoord23	ProcCoord24	ProcCoord25	ProcCoord26	ProcCoord27	ProcCoord28	ProcCoord29	ProcCoord30	ProcCoord31	ProcCoord32	ProcCoord33	ProcCoord34	ProcCoord35	ProcCoord36	ProcCoord37	ProcCoord38	ProcCoord39	ProcCoord40	ProcCoord41	ProcCoord42	ProcCoord43	ProcCoord44	ProcCoord45	ProcCoord46
Acinonyx jubatus	Felidae	532.918	6.27789	0.197373	0.0317379	-0.00266256	0.207527	0.013701	0.00990027	0.198045	0.00845249	0.0359451	0.22662	0.00649188	-0.0122933	0.223122	0.00576794	-0.00383151	0.228	0.00199634	0.00466676	0.219839	0.0167677	-0.0420889	0.205028	-0.0248248	0.0381914	-0.0177349	0.0136028	-0.00745716	-0.0167465	0.0100018	0.0130997	-0.0176383	-0.0111551	0.0173546	-0.267562	0.0178815	-0.0114953	-0.262161	0.019855	0.00232672	-0.260446	0.0117684	0.00826985	-0.242689	-0.0126944	0.0246879	-0.247287
Aelurodon ferox	Canidae	373.722	5.92315	0.201378	0.039746	-9.4475e-05	0.2101	0.0171646	0.0124895	0.19544	0.016986	0.0438614	0.233034	0.0121234	-0.0068156	0.227361	0.00876028	0.00191363	0.234238	0.0065998	0.0121894	0.217755	0.0212291	-0.0469808	0.205358	-0.025786	0.0519124	-0.0240956	0.0108732	-0.0223322	-0.0206336	0.00817574	0.000982537	-0.0263476	-0.0127223	0.00859896	-0.263526	0.0171331	-0.00930342	-0.259641	0.0261268	0.01161	-0.259771	0.0163285	0.0199908	-0.237546	-0.00777691	0.028288	-0.244529
Ailuropoda melanoleuca	Ursidae	425.219	6.05131	0.184738	0.0457167	0.00250549	0.197875	0.0283454	0.0168979	0.183977	0.0220012	0.0579788	0.23999	0.0111863	-0.0129079	0.232261	0.00946258	-0.00128633	0.235775	0.00811051	0.00889771	0.214315	0.0357969	-0.0720279	0.201755	-0.0329558	0.0722576	-0.0202809	0.00400166	-0.0327429	-0.0169161	0.00917848	-0.00654851	-0.0180178	-0.0244199	0.00143814	-0.266679	0.0383244	-0.0117734	-0.261884	0.036298	0.0194523	-0.250842	0.0151007	0.032566	-0.231258	-0.0255496	0.0359699	-0.241302
Ailurus fulgens	Ailuridae	204.219	5.31659	0.199746	0.0319333	-0.00395825	0.207223	0.0175686	0.0107077	0.192841	0.0114092	0.0369922	0.227799	0.011051	-0.00449028	0.227372	0.0114824	0.000430384	0.226782	0.00944326	0.0072878	0.220928	0.022233	-0.0412981	0.201683	-0.0214321	0.0457092	-0.0176316	-0.00430766	-0.013744	-0.018246	-0.00339801	-0.000404008	-0.0181735	-0.0232896	0.000762329	-0.266998	0.023361	-0.00650358	-0.257309	0.0250329	0.0084722	-0.256159	0.0142391	0.0141274	-0.241881	-0.00829965	0.0239917	-0.250113
Amphicyon	Amphicyonidae	637.303	6.44431	0.191027	0.0457643	-0.00131253	0.205217	0.0220092	0.0157957	0.194828	0.0223075	0.0562231	0.234768	0.00617969	-0.00793298	0.230115	0.00739575	0.000939024	0.233679	0.00485607	0.0073002	0.213722	0.0301274	-0.0558806	0.202315	-0.0245102	0.0640583	-0.0173152	0.00606469	-0.0285306	-0.0163679	0.00460552	0.00181346	-0.0178412	-0.0157855	0.012832	-0.263473	0.0225044	-0.0148341	-0.264807	0.0283852	0.0143458	-0.261472	0.0198802	0.0203777	-0.233335	-0.0155566	0.0387146	-0.241382
Arctodus simus	Ursidae	892.351	6.79009	0.20147	0.051428	0.00595529	0.205574	0.024882	0.0155171	0.192507	0.0245433	0.0588022	0.240359	0.0061656	-0.00921334	0.234257	0.00428388	0.00123163	0.235918	0.00745307	0.00802029	0.211758	0.0275151	-0.0664847	0.195603	-0.0285154	0.0703476	-0.0155334	0.0131344	-0.031571	-0.0128545	0.0136295	0.00336315	-0.0148827	-0.0160276	0.0114159	-0.26339	0.0273035	-0.0169308	-0.263579	0.0278381	0.00621247	-0.254634	0.0134622	0.0279547	-0.233737	-0.0235254	0.0455089	-0.244655
Barbourofelis	Barbourofelidae	424.776	6.05156	0.184037	0.0599237	0.00887062	0.199547	0.0370161	0.0266769	0.188888	0.0335118	0.0557979	0.238368	0.0145692	-0.0051189	0.237994	0.015392	0.00321764	0.240318	0.0205173	0.0137971	0.202483	0.0372787	-0.0653181	0.217508	-0.033995	0.0635473	-0.0246809	-0.00565884	-0.0293315	-0.0179944	0.00589456	-0.0024565	-0.0211766	-0.0221065	0.0181621	-0.278334	0.0369502	-0.0157121	-0.251677	0.0285066	0.0171916	-0.246552	0.0214798	0.0251241	-0.227003	-0.0227258	0.0465409	-0.243244
Bassariscus astutus	Procyonidae	138.152	4.92836	0.197217	0.0307629	-0.00435555	0.199652	0.0194558	0.00888877	0.198536	0.0103516	0.046502	0.226691	0.0142416	-0.00584266	0.224692	0.0154663	0.000162755	0.22874	0.0111335	0.00901265	0.223394	0.0184065	-0.0372035	0.2014	-0.022617	0.0409745	-0.0116462	-0.0111081	-0.0212694	-0.015351	-0.00290875	-0.00469008	-0.0172659	-0.0251589	0.000696544	-0.271358	0.0222693	-0.00958537	-0.255097	0.0216653	0.00860817	-0.258462	0.0130221	0.0147607	-0.245263	-0.00446138	0.0274691	-0.248766
Borophagus	Canidae	335.348	5.81288	0.19622	0.0391264	0.00342476	0.209107	0.0171208	0.0133988	0.19534	0.0172438	0.0494155	0.233147	0.00960334	-0.0114497	0.229351	0.00899101	0.000287269	0.234136	0.00716357	0.0129551	0.21238	0.0269103	-0.050839	0.200302	-0.0238721	0.0604199	-0.0191377	0.00702807	-0.0291693	-0.0159582	0.00695882	-0.00495181	-0.0181288	-0.0125985	0.0064163	-0.265391	0.0194699	-0.0118063	-0.261481	0.0271102	0.0136838	-0.259832	0.0155862	0.0189547	-0.236989	-0.0130251	0.0339318	-0.246156
Canis adustus	Canidae	307.382	5.72809	0.199796	0.0290938	0.000207452	0.207394	0.0117406	0.00889194	0.19781	0.00976715	0.0335429	0.22807	0.0077724	-0.0122543	0.22371	0.00539294	-0.00337815	0.227383	0.00259542	0.00856801	0.21848	0.0196635	-0.0401472	0.202744	-0.0205403	0.0387027	-0.0163921	0.00906911	-0.00666323	-0.0126321	0.00707957	0.00996489	-0.0137674	-0.00726921	0.0179087	-0.262547	0.0132209	-0.00928588	-0.263032	0.0196435	0.00522226	-0.263599	0.0112406	0.010983	-0.245045	-0.00729573	0.0221379	-0.247059
Canis aureus	Canidae	292.521	5.67844	0.203676	0.028525	-0.000416745	0.211728	0.00857498	0.00825429	0.197113	0.00648047	0.0347213	0.227998	0.0070985	-0.011874	0.223814	0.0047603	-0.00226246	0.228322	0.000911845	0.00668198	0.218548	0.0174428	-0.0396622	0.202265	-0.0217164	0.0353713	-0.019237	0.01285	-0.00832071	-0.0194393	0.0129423	0.0076337	-0.0220704	-0.00682953	0.0137266	-0.263609	0.0129604	-0.0113305	-0.263243	0.0175913	0.00553595	-0.264291	0.0106911	0.00923477	-0.243951	-0.00680567	0.022088	-0.245675
Canis latrans	Canidae	364.994	5.89928	0.20181	0.0255612	0.0010723	0.208665	0.00819337	0.0048467	0.198935	0.00596944	0.0314613	0.227203	0.0045318	-0.0125242	0.223696	0.00224161	-0.00353943	0.227031	-0.000455249	0.00618992	0.217973	0.0174625	-0.0373015	0.20324	-0.0184104	0.034865	-0.0158641	0.0155228	-0.00385655	-0.015809	0.0155817	0.0102084	-0.0171723	-0.00497919	0.0155156	-0.263929	0.00912094	-0.0114741	-0.26282	0.0162077	0.00369337	-0.263903	0.00990543	0.00825323	-0.246175	-0.00816471	0.0198917	-0.247428
Canis lupus	Canidae	511.616	6.23695	0.199171	0.0301495	0.000489362	0.20813	0.0110094	0.00749134	0.197261	0.00743689	0.036323	0.228539	0.00538183	-0.0130847	0.223429	0.00546381	-0.00270863	0.227419	0.00161869	0.00638593	0.216797	0.019065	-0.0425148	0.206559	-0.0220032	0.0378292	-0.0165771	0.0141247	-0.00597467	-0.0163862	0.0124352	0.00932165	-0.0191483	-0.00952977	0.0159014	-0.262567	0.011476	-0.0107976	-0.262393	0.0182561	0.00555267	-0.263896	0.0115146	0.00997092	-0.244815	-0.00883702	0.0226525	-0.247341
Canis mesomelas	Canidae	313.064	5.74612	0.201464	0.0262405	0.00143574	0.210191	0.00926639	0.00743539	0.198976	0.00602199	0.0310007	0.227021	0.0065435	-0.0104299	0.224267	0.00385023	-0.00198311	0.226514	0.00181092	0.00676098	0.218156	0.0173044	-0.0367083	0.205983	-0.0177199	0.0361428	-0.018732	0.0100143	-0.00836238	-0.0167386	0.00956768	0.00466827	-0.0194308	-0.00665469	0.0137389	-0.263029	0.0128305	-0.00976138	-0.26297	0.018124	0.00456208	-0.264747	0.0115322	0.00934895	-0.243652	-0.00816351	0.0219165	-0.247515
Canis simensis	Canidae	404.077	6.00161	0.20475	0.0284003	0.00114274	0.211401	0.00878202	0.00618309	0.198972	0.00605051	0.0349512	0.230002	0.00692893	-0.0120595	0.224878	0.00477432	-0.00204051	0.228564	-0.000288866	0.00664021	0.217986	0.017932	-0.0392605	0.202774	-0.0195634	0.0348852	-0.0243227	0.00928759	-0.00945751	-0.0212639	0.0123701	0.00901512	-0.0244369	-0.00707348	0.0164852	-0.260337	0.0144387	-0.00885531	-0.261638	0.0186707	0.00599931	-0.260306	0.0113054	0.0104989	-0.24454	-0.00740636	0.022682	-0.24818
Cerdocyon thous	Canidae	258.243	5.55295	0.200583	0.0285504	-0.000847793	0.208646	0.0101583	0.00744129	0.198073	0.00647329	0.0372466	0.228177	0.00760694	-0.0124574	0.224363	0.00562759	-0.00348441	0.22771	0.00185554	0.00711064	0.217471	0.0180054	-0.0409095	0.204934	-0.0205989	0.0388025	-0.0214894	0.011059	-0.00797281	-0.0180415	0.00799699	0.00872644	-0.0182231	-0.0115445	0.0117677	-0.262722	0.0133039	-0.0103252	-0.260711	0.018356	0.00514455	-0.262238	0.0106909	0.00884181	-0.244263	-0.00636052	0.0250625	-0.247018
Chrysocyon brachyurus	Canidae	644.737	6.46859	0.206751	0.0190435	0.000324223	0.21096	0.00686612	0.00277383	0.20346	0.00286592	0.0286395	0.224496	0.00461262	-0.0102668	0.22291	0.00260639	-0.00480528	0.225195	0.00108736	0.00136317	0.215438	0.0114287	-0.0308553	0.204581	-0.0106131	0.0286363	-0.014704	0.013375	-0.000658364	-0.0149645	0.00882547	0.0142219	-0.0168892	-0.0060899	0.0161751	-0.264066	0.00629476	-0.00746404	-0.263435	0.0127568	0.00268511	-0.26378	0.00850536	0.00580337	-0.25081	-0.00756588	0.0177214	-0.250829
Crocuta crocuta	Hyaenidae	407.765	6.00993	0.196409	0.0437158	0.00344316	0.205689	0.0241602	0.019248	0.187615	0.0220777	0.0519009	0.232609	0.0119879	-0.00900699	0.229721	0.00848006	0.0016636	0.236489	0.00871934	0.0149722	0.213594	0.0215027	-0.0597793	0.193913	-0.0263341	0.0513331	-0.0179644	0.0111386	-0.0170361	-0.0165954	0.0110593	0.00640435	-0.0155314	-0.0151711	0.0166307	-0.25836	0.0198821	-0.0194205	-0.264677	0.03307	0.00541649	-0.264887	0.0230293	0.0158056	-0.229709	-0.0180774	0.0410712	-0.241162
Cuon alpinus	Canidae	351.119	5.85554	0.196218	0.0295754	0.000917475	0.205778	0.0124633	0.00837317	0.196528	0.010419	0.0389465	0.228323	0.00822683	-0.011593	0.224672	0.00594439	-0.00180619	0.229496	0.00201571	0.0082849	0.21575	0.0175811	-0.0432159	0.20315	-0.020118	0.0424613	-0.0139476	0.0134193	-0.00978223	-0.0132564	0.012421	0.00862559	-0.0136534	-0.0147692	0.0136783	-0.263091	0.0126051	-0.00984503	-0.262933	0.0195259	0.00568357	-0.264811	0.0107719	0.0118855	-0.24445	-0.00698813	0.0267005	-0.24694
Daphoenodon	Amphicyonidae	504.238	6.22305	0.193335	0.035563	0.000587254	0.208705	0.0201441	0.011774	0.198488	0.0155406	0.0479431	0.228708	0.0105145	-0.0128104	0.228415	0.0096026	-0.00271185	0.232258	0.00829235	0.00607252	0.212384	0.0256908	-0.0487541	0.200911	-0.0183116	0.0571342	-0.0178208	0.00999441	-0.0139802	-0.0189074	0.00256618	0.00696294	-0.020169	-0.018232	0.0140043	-0.265625	0.0243006	-0.01117	-0.259138	0.0245285	0.0126728	-0.254666	0.0171112	0.0197828	-0.238591	-0.00805705	0.0304598	-0.245209
Daphoenus	Amphicyonidae	350.484	5.85931	0.189836	0.0355159	0.00538704	0.203143	0.0202237	0.0128365	0.192807	0.0076237	0.0414763	0.22919	0.0135181	-0.00922774	0.227462	0.0110993	-0.000565127	0.229217	0.00885264	0.00474183	0.218549	0.0302794	-0.0421689	0.205068	-0.0163226	0.0525741	-0.0187553	-0.00476001	-0.0207406	-0.0136061	-0.000744871	0.000728529	-0.0179006	-0.0163046	0.00562582	-0.274735	0.0288007	-0.00786489	-0.255012	0.0317203	0.0142532	-0.253144	0.0184625	0.0180536	-0.240968	-0.0103988	0.02957	-0.246625
Eira barbara	Mustelidae	182.689	5.20779	0.197831	0.0407943	-0.00311168	0.204031	0.0210901	0.0130385	0.196685	0.0152325	0.0466692	0.229658	0.0126829	-0.00718154	0.225768	0.0128612	0.00263146	0.23043	0.00932197	0.0106646	0.221928	0.0195563	-0.0428873	0.205909	-0.0235168	0.0462384	-0.0217442	-0.00435032	-0.0268208	-0.0206611	0.0028419	0.00290123	-0.0217239	-0.0163871	0.0014031	-0.269474	0.0228074	-0.00810337	-0.258943	0.0241407	0.0115427	-0.255772	0.0136345	0.0179839	-0.239471	-0.0126457	0.0287975	-0.246883
Epicyon haydeni	Canidae	576.127	6.3537	0.200705	0.0417218	-0.0024083	0.207073	0.0174243	0.0127112	0.193679	0.0188308	0.0457075	0.232816	0.00631758	-0.0105724	0.227257	0.00707444	0.000155889	0.233245	0.00563618	0.00973182	0.214004	0.0261807	-0.0481672	0.201927	-0.0212628	0.0556006	-0.0194573	0.0130959	-0.0160688	-0.0180112	0.0113378	0.00561967	-0.0187027	-0.0125877	0.0135336	-0.260732	0.016814	-0.0137481	-0.25934	0.0243301	0.0110571	-0.26195	0.0160054	0.0179273	-0.241731	-0.0137908	0.0327501	-0.24743
Epicyon saevus	Canidae	447.667	6.10405	0.201419	0.0344528	0.00220779	0.208492	0.0163586	0.0109413	0.201765	0.0173846	0.0482471	0.233454	0.0102922	-0.00927772	0.22668	0.00719556	0.00187147	0.231959	0.00861035	0.0106845	0.217898	0.021155	-0.0477177	0.202461	-0.0217644	0.0517344	-0.0216615	0.0169067	-0.0163263	-0.0186145	0.00715876	-0.00120583	-0.0261932	-0.0143837	0.00868315	-0.261174	0.0164123	-0.0120759	-0.262929	0.027063	0.00925362	-0.262559	0.0137629	0.0168447	-0.240718	-0.00813733	0.0311162	-0.247172
Helarctos malayanus	Ursidae	351.641	5.86261	0.1877	0.042161	0.0013719	0.204062	0.0251243	0.0141997	0.189068	0.0202958	0.059048	0.238584	0.0142976	-0.0106624	0.228996	0.0147221	0.00395753	0.231188	0.0136877	0.0104771	0.215358	0.0347727	-0.0596188	0.191089	-0.0272912	0.0542754	-0.011823	-0.00179743	-0.029516	-0.0100813	-0.00363592	0.00110887	-0.0100919	-0.0264202	0.00113995	-0.270044	0.0249236	-0.0208072	-0.262553	0.031245	0.0120343	-0.259756	0.014308	0.0231573	-0.234289	-0.0200633	0.0458151	-0.244089
Hemicyon	Ursidae	664.118	6.49846	0.205354	0.0352211	0.00299888	0.210913	0.0182233	0.00974867	0.200285	0.0159682	0.0456305	0.228041	0.00397618	-0.0119647	0.22673	0.0026751	-0.00435006	0.228728	0.00376297	0.00437304	0.211888	0.0163521	-0.0482871	0.202535	-0.0247556	0.047351	-0.0155822	0.0181989	-0.0153349	-0.0135242	0.0169853	0.00933679	-0.0169682	-0.00760474	0.0119204	-0.264913	0.014222	-0.0145566	-0.257782	0.017447	0.0121467	-0.256262	0.0117498	0.0158716	-0.240969	-0.0170593	0.029352	-0.249032
Hoplophoneus	Nimravidae	370.232	5.91413	0.187815	0.0484603	0.000467352	0.195492	0.0278589	0.0199141	0.188744	0.0226061	0.0568517	0.230475	0.0218095	0.00203879	0.231408	0.0171574	0.00688618	0.234911	0.0154455	0.0159543	0.213326	0.023723	-0.0558766	0.218785	-0.0205804	0.0606739	-0.0224796	-0.00909546	-0.0250442	-0.0219192	0.00493387	-0.00206507	-0.0246122	-0.0278008	0.00998568	-0.270064	0.0268491	-0.0158031	-0.274437	0.035947	0.00255927	-0.254627	0.0257536	0.0289407	-0.225962	-0.0176006	0.0427819	-0.248247
Hyaena brunnea	Hyaenidae	344.982	5.84349	0.197536	0.0375605	0.00565155	0.205949	0.0231149	0.016015	0.188732	0.0186288	0.0495249	0.225976	0.0118346	-0.00978462	0.221885	0.0105139	0.00191153	0.227176	0.00759624	0.0117683	0.215366	0.0258056	-0.0488695	0.202345	-0.021982	0.054717	-0.0195893	0.00409217	-0.0216566	-0.0163311	0.00607969	-0.00108147	-0.0221945	-0.0157014	0.0167727	-0.261269	0.0165403	-0.0153822	-0.268824	0.0310215	0.00452356	-0.263925	0.0223527	0.0114874	-0.23557	-0.0134	0.0365971	-0.241579
Hyaena hyaena	Hyaenidae	395.151	5.97926	0.199598	0.0338877	0.00316591	0.208593	0.0178125	0.0158719	0.192398	0.0148605	0.0376949	0.227588	0.00781596	-0.00854926	0.224027	0.00800908	-0.00143159	0.229758	0.00655283	0.00802423	0.211993	0.0197412	-0.0429134	0.20387	-0.0211233	0.0411896	-0.0201448	0.0100845	-0.0138841	-0.0176307	0.0110635	0.00722614	-0.0158422	-0.0103636	0.0152242	-0.260076	0.0179201	-0.0105198	-0.263754	0.0230304	0.00492608	-0.264357	0.015777	0.00979632	-0.241808	-0.0132331	0.0281769	-0.247078
Hyaenodon pervagus	Creodonta	318.893	5.76486	0.187195	0.0402742	0.00720324	0.206479	0.0164937	0.0138962	0.18883	0.00714122	0.0401873	0.234521	0.00883047	-0.00392904	0.233914	0.00717083	0.00114747	0.2349	0.0059212	0.00603071	0.214697	0.0205409	-0.0506299	0.210593	-0.0228065	0.0533647	-0.0232612	0.00686188	-0.0201851	-0.024146	0.00804031	0.00130942	-0.0315761	-0.0179034	0.0022969	-0.266417	0.0255938	-0.00945012	-0.24754	0.0267918	0.00927506	-0.248084	0.0159489	0.0188017	-0.234665	-0.00548451	0.0268189	-0.249104
Ischyrocyon	Amphicyonidae	521.622	6.25667	0.192058	0.0446221	-0.00185019	0.206472	0.0200769	0.0174001	0.190136	0.021364	0.0517208	0.234457	0.00478229	-0.00920855	0.23173	0.00684023	-0.000274689	0.234677	0.00528171	0.00843652	0.210675	0.0351164	-0.0500841	0.202557	-0.023524	0.0622393	-0.0158874	0.00236532	-0.0277959	-0.0160966	0.00303158	0.00286617	-0.0158578	-0.0137739	0.0105891	-0.26204	0.0215706	-0.0142136	-0.262497	0.0308383	0.00836736	-0.265497	0.0208917	0.0168027	-0.235432	-0.0160634	0.040414	-0.242217
Leptailurus serval	Felidae	373.003	5.92001	0.197902	0.0305488	-0.000134847	0.206239	0.0168658	0.0104082	0.19856	0.0133709	0.0315669	0.226866	0.00955071	-0.00705914	0.223515	0.00994965	0.00236438	0.22727	0.00554131	0.00932633	0.221484	0.0183988	-0.0342266	0.204512	-0.0222402	0.0374377	-0.0162939	0.00380398	-0.0171843	-0.0139824	0.00499916	0.00320521	-0.0149692	-0.0119086	0.0091851	-0.269338	0.0192767	-0.00606797	-0.262316	0.0218936	0.0040236	-0.258578	0.0126018	0.0109961	-0.244814	-0.00795507	0.0231461	-0.249512
Lontra canadensis	Mustelidae	177.034	5.17552	0.192632	0.0391629	-0.00422827	0.202747	0.0173	0.0114584	0.188489	0.0216695	0.0526479	0.230414	0.0104081	-0.0100657	0.227729	0.0118448	0.001618	0.231729	0.00749149	0.0177341	0.21468	0.0268076	-0.0486319	0.203115	-0.033917	0.0514569	-0.0184724	-0.00282688	-0.0314425	-0.0160719	0.00180834	-0.00286301	-0.0195106	-0.0187262	-0.00244879	-0.270129	0.0268169	-0.00973774	-0.263806	0.0309445	0.00796412	-0.252819	0.0149654	0.0186725	-0.230562	-0.00577922	0.0381348	-0.241022
Lycaon pictus	Canidae	430.127	6.06407	0.201906	0.0273844	0.00124396	0.208193	0.0109605	0.00611885	0.193647	0.0105585	0.0360954	0.227298	0.00459242	-0.0110894	0.223535	0.00233078	-0.00466314	0.227972	0.00298402	0.00555596	0.216632	0.0152587	-0.0417068	0.203585	-0.0196491	0.0370123	-0.0169128	0.0178043	-0.00258903	-0.01652	0.0113829	0.0128186	-0.0176338	-0.0101923	0.0196223	-0.264206	0.00749108	-0.012348	-0.262974	0.0177035	0.00463906	-0.265215	0.0119831	0.00921346	-0.246249	-0.00680576	0.0246936	-0.24635
Lynx rufus	Felidae	327.312	5.79017	0.201206	0.0292408	-0.00439461	0.207852	0.0158015	0.0101037	0.196796	0.0148776	0.0336747	0.227745	0.00853007	-0.0053695	0.225467	0.0085076	0.00322207	0.229832	0.00678176	0.0118189	0.219132	0.0151303	-0.0348944	0.203232	-0.0251802	0.0404463	-0.0228253	-4.8842e-05	-0.0207322	-0.019086	0.0029965	-0.00119914	-0.0186605	-0.0126982	0.00712058	-0.269385	0.0165118	-0.00863381	-0.258953	0.0213398	0.00351913	-0.25403	0.0118974	0.0127617	-0.241788	-0.00526831	0.0246005	-0.247139
Machairodus	Felidae	623.09	6.43252	0.193721	0.0428196	0.00173718	0.206823	0.0204504	0.0151223	0.190011	0.0252519	0.0465279	0.235502	0.0086872	-0.00764659	0.231573	0.0120855	0.0018258	0.235581	0.00826449	0.00917931	0.213838	0.0303806	-0.051291	0.202987	-0.0313577	0.0528194	-0.0146134	0.0141849	-0.025007	-0.0161728	0.00978281	0.00315008	-0.0144517	-0.0124544	0.0191788	-0.271312	0.0204157	-0.0151325	-0.259519	0.0253785	0.0056753	-0.255555	0.0163245	0.0161946	-0.234638	-0.0156167	0.0371597	-0.244544
Megantereon	Felidae	494.535	6.20362	0.188074	0.0450508	-0.000944998	0.205561	0.0201366	0.011962	0.200531	0.0105936	0.05943	0.233777	0.0128049	-0.0124824	0.22838	0.0127505	-0.000428328	0.236061	0.00994672	0.00920584	0.213502	0.0256775	-0.0545004	0.200177	-0.0295028	0.052517	-0.0201471	0.00605615	-0.0207259	-0.013339	0.00969085	-0.000385517	-0.0162435	-0.0197888	0.0152091	-0.271342	0.0268715	-0.0210032	-0.254192	0.0312999	0.00810038	-0.250815	0.0171414	0.0233485	-0.235502	-0.0115399	0.036148	-0.241771
Meles meles	Mustelidae	202.786	5.31215	0.190598	0.041349	0.000170499	0.201691	0.0217588	0.014106	0.186463	0.0175609	0.0473189	0.23237	0.014184	-0.0126972	0.225811	0.0182522	0.00145118	0.233832	0.00454879	0.0118848	0.210849	0.0324892	-0.053355	0.207013	-0.0350316	0.0585189	-0.0220703	0.0014688	-0.0224557	-0.0207271	0.00343356	0.000898701	-0.0229386	-0.0231764	0.00102627	-0.267095	0.0294568	-0.0105435	-0.262257	0.034982	0.00195181	-0.257072	0.0180857	0.0199581	-0.230959	-0.0123222	0.0385245	-0.243802
Melursus ursinus	Ursidae	415.663	6.0296	0.193833	0.0468209	0.00129202	0.203894	0.0244061	0.0161516	0.184431	0.0190635	0.0515252	0.239103	0.0109701	-0.0136378	0.229624	0.0119272	0.00158935	0.234982	0.00994457	0.0133927	0.208857	0.0382213	-0.0641813	0.195797	-0.029254	0.0625979	-0.0210979	0.000250958	-0.0334789	-0.0178138	0.00107361	-0.00555495	-0.0186024	-0.0291004	-0.00109898	-0.264843	0.0326913	-0.020561	-0.257492	0.0348778	0.0166796	-0.255128	0.0170225	0.026756	-0.230494	-0.0271838	0.0434913	-0.242253
Nasua nasua	Procyonidae	189.377	5.24374	0.195594	0.0357575	0.00150364	0.201651	0.0244411	0.0161835	0.191153	0.0202085	0.043313	0.231147	0.0102181	-0.00784972	0.229481	0.0122333	0.000404065	0.227535	0.0134752	0.0107533	0.221709	0.0184261	-0.0445388	0.203652	-0.0219315	0.0459747	-0.0141451	0.000259638	-0.0210811	-0.00995435	-0.001421	-0.00458053	-0.0129697	-0.0218169	-0.00602903	-0.270046	0.0248471	-0.00763314	-0.262954	0.030174	0.00946739	-0.2573	0.0127341	0.0187925	-0.244674	-0.0202721	0.0339908	-0.24582
Neofelis nebulosa	Felidae	312.608	5.74495	0.195733	0.0334004	-0.00472204	0.206346	0.0170468	0.0157707	0.192826	0.0133985	0.0392436	0.230361	0.0112307	-0.00521772	0.225434	0.0127501	0.00542196	0.22983	0.00872382	0.014394	0.220697	0.0192025	-0.040129	0.203013	-0.0204349	0.0500146	-0.022493	-0.004433	-0.0304081	-0.0198554	0.00101975	-0.00709938	-0.0211853	-0.0221811	-0.0001976	-0.267518	0.0232869	-0.00426403	-0.258222	0.0246917	0.0104183	-0.256026	0.0165441	0.015896	-0.235001	-0.00525752	0.0282912	-0.245853
Nyctereutes procyonoides	Canidae	199.078	5.29351	0.203981	0.029511	-0.00127866	0.207741	0.0131719	0.00570734	0.195745	0.00568019	0.0355969	0.226688	0.00808393	-0.0138323	0.221018	0.00669901	-0.00478486	0.226351	0.0045436	0.00747885	0.220124	0.0231456	-0.0376971	0.203134	-0.02245	0.0421614	-0.0160872	0.00684045	-0.0146101	-0.0145189	0.0063148	0.00294974	-0.0148409	-0.0131287	0.00724603	-0.259096	0.0174129	-0.00998475	-0.264894	0.0185335	0.0129835	-0.26564	0.0128102	0.0128635	-0.24459	-0.00754918	0.0270216	-0.246071
Otocyon megalotis	Canidae	248.651	5.51559	0.203111	0.0260782	-0.000934453	0.209874	0.00902125	0.00439735	0.197963	0.0052073	0.0312366	0.226532	0.00578645	-0.011276	0.220931	0.00419265	-0.00304754	0.226573	-0.00034501	0.005841	0.219072	0.0138095	-0.0374554	0.202832	-0.0195225	0.0352874	-0.0166542	0.0131906	-0.00768818	-0.0164329	0.00869037	0.0102411	-0.0169452	-0.00697863	0.0128758	-0.261501	0.0131288	-0.00875943	-0.263931	0.0142022	0.00400435	-0.263273	0.00861058	0.0096489	-0.244889	-0.00450707	0.0219265	-0.248701
Panthera leo	Felidae	619.077	6.42594	0.195966	0.0468811	0.0001859	0.205784	0.0202449	0.0172037	0.193563	0.0207893	0.0533801	0.234528	0.0105517	-0.00913648	0.230766	0.0114551	0.00161842	0.237205	0.00613132	0.00997727	0.21679	0.0220313	-0.0568208	0.197172	-0.0247877	0.0602312	-0.0193128	0.00822613	-0.0241414	-0.018544	0.00927825	0.00140195	-0.0173388	-0.0162213	0.0135776	-0.268055	0.0236719	-0.0109838	-0.260928	0.0285181	0.00973807	-0.257376	0.0171401	0.0168702	-0.2309	-0.0176951	0.0354813	-0.24157
Panthera onca	Felidae	431.151	6.06335	0.190251	0.0431313	-0.00261955	0.204448	0.0198196	0.0116331	0.190777	0.0194472	0.0488804	0.232802	0.0100369	-0.00597229	0.228766	0.0097164	0.00138805	0.232984	0.00756619	0.0115168	0.216867	0.0272269	-0.0506134	0.200069	-0.0284526	0.0567736	-0.0187219	-0.000395198	-0.0288175	-0.017903	0.00313455	-0.00322475	-0.0150297	-0.0165847	0.0104743	-0.269617	0.0237455	-0.0105486	-0.259812	0.0295562	0.0106752	-0.254194	0.015672	0.019105	-0.232451	-0.0128812	0.0367785	-0.242843
Panthera pardus	Felidae	429.436	6.06027	0.193632	0.0418779	0.000274334	0.20705	0.0197636	0.0135161	0.193057	0.0154141	0.0457901	0.229305	0.0108587	-0.007637	0.225713	0.0102597	0.00106931	0.230882	0.00736316	0.012435	0.215867	0.0212647	-0.046192	0.19708	-0.0264224	0.0525048	-0.00974295	0.00132815	-0.0293356	-0.00765696	0.00353548	-0.00561142	-0.0104173	-0.0178646	0.00661915	-0.269815	0.0231835	-0.00612059	-0.263134	0.0281906	0.010069	-0.259262	0.0180071	0.0158109	-0.239316	-0.0122201	0.0328982	-0.246301
Panthera tigris	Felidae	619.347	6.42712	0.192521	0.0454957	-0.000821555	0.205408	0.0207275	0.0151341	0.192917	0.0195467	0.0488427	0.231887	0.00898953	-0.0117053	0.228533	0.0107146	0.000972844	0.234414	0.00670944	0.0122149	0.216581	0.023315	-0.0520708	0.198872	-0.0264964	0.0574947	-0.0203863	0.00287057	-0.0221919	-0.0185453	0.00444376	-0.00117768	-0.017372	-0.0178187	0.0126032	-0.268946	0.0246114	-0.00826447	-0.261576	0.0303781	0.00746034	-0.258058	0.0190766	0.0177878	-0.232928	-0.0175124	0.0337258	-0.242477
Paratomarctus euthos	Canidae	305.454	5.72169	0.202534	0.0428179	-0.00373142	0.208101	0.0206692	0.0151201	0.19539	0.0185446	0.0487664	0.22945	0.0107876	-0.00474738	0.225733	0.00802233	0.00176088	0.230196	0.0106626	0.0114067	0.217282	0.0254395	-0.0491777	0.203994	-0.0212777	0.0571937	-0.0219522	0.00864407	-0.0233363	-0.0204838	0.0039426	0.000268477	-0.0224772	-0.0133808	0.0111909	-0.262091	0.0197547	-0.00985727	-0.262391	0.0269199	0.0132263	-0.262596	0.0176065	0.0184783	-0.235084	-0.0159315	0.0355141	-0.246365
Pogonodon	Nimravidae	434.185	6.07346	0.199658	0.0396642	0.00201593	0.205304	0.0206235	0.0148643	0.195178	0.014181	0.042317	0.232638	0.010114	-0.00213311	0.232088	0.00841344	0.00351041	0.232527	0.00829934	0.00984182	0.222407	0.0242256	-0.0462956	0.207942	-0.0170715	0.0519501	-0.0259436	-0.00257859	-0.027469	-0.0205781	0.00971891	-0.0039912	-0.0218771	-0.00888082	0.0131364	-0.268616	0.0250398	-0.00557841	-0.255788	0.0245089	0.0102563	-0.249156	0.0137891	0.0195448	-0.234721	-0.0158841	0.0322556	-0.252241
Potos flavus	Procyonidae	169.715	5.13402	0.196758	0.0328454	0.000334117	0.204902	0.0187181	0.0086825	0.196544	0.0202783	0.041871	0.229356	0.0110616	-0.00724959	0.225824	0.0113965	0.00223961	0.229854	0.00928814	0.0128573	0.220501	0.0213085	-0.042451	0.204765	-0.0261704	0.042353	-0.014978	-0.00489272	-0.0166003	-0.0155928	0.00143022	-0.000180266	-0.0162872	-0.0225232	0.00434126	-0.267658	0.0206866	-0.00884185	-0.259979	0.0257586	0.0103038	-0.255366	0.0164761	0.0159242	-0.242171	-0.00548363	0.0289732	-0.247127
Procyon lotor	Procyonidae	254.414	5.53781	0.201965	0.0313976	0.000298261	0.207151	0.0193898	0.0111723	0.197628	0.0179729	0.0356367	0.22973	0.00575313	-0.0061427	0.227878	0.00767417	0.00190804	0.231193	0.00411476	0.0116428	0.218804	0.0191162	-0.0411813	0.206293	-0.0196216	0.04294	-0.019216	0.00511639	-0.0202383	-0.0190528	0.00576086	-0.000966101	-0.0202044	-0.0112577	0.000467138	-0.264636	0.0139999	-0.0065273	-0.259424	0.0181199	0.0124751	-0.259429	0.00898949	0.0159039	-0.242873	-0.00847517	0.0251612	-0.249389
Promegantereon ogygia	Felidae	436.102	6.07785	0.195499	0.0339215	-0.000298331	0.205821	0.0179568	0.011145	0.197193	0.0156027	0.0443243	0.23307	0.00655525	-0.0075197	0.231794	0.00877525	0.00189714	0.234139	0.00760109	0.0123567	0.208596	0.0228194	-0.0409523	0.20924	-0.018636	0.0481496	-0.015297	0.0036865	-0.0278748	-0.0138453	0.00288668	4.05747e-05	-0.0151147	-0.0133221	0.00740933	-0.27065	0.0259582	-0.00692354	-0.254227	0.0220242	0.0113433	-0.253388	0.0171319	0.015578	-0.239861	-0.0141824	0.029416	-0.24636
Pseudaelurus	Felidae	454.055	6.11819	0.192079	0.0371338	-0.000818487	0.206958	0.0210174	0.0145064	0.195102	0.019202	0.0445132	0.233045	0.00830279	-0.00635056	0.229398	0.0110287	0.00420487	0.23483	0.00745854	0.0122722	0.222659	0.0221744	-0.0431264	0.204161	-0.0229078	0.0490095	-0.0226555	0.00160137	-0.024253	-0.0227316	0.00895799	-0.00113903	-0.0242503	-0.0150202	0.00943305	-0.26917	0.0227063	-0.0111816	-0.254088	0.021763	0.00957117	-0.252916	0.014866	0.0156351	-0.236143	-0.0103768	0.0328233	-0.245949
Puma concolor	Felidae	498.412	6.20885	0.193735	0.0372455	-0.0032478	0.205964	0.0206918	0.0144734	0.196352	0.0166469	0.0429095	0.228924	0.0101509	-0.00800112	0.226187	0.0110112	0.00310393	0.230731	0.00687604	0.0125002	0.220314	0.0189324	-0.0454049	0.202955	-0.0248656	0.0465865	-0.0203895	0.00198049	-0.0209969	-0.018743	0.00396041	-0.000140185	-0.0178862	-0.0186734	0.00670257	-0.269142	0.0195905	-0.0107019	-0.260629	0.0232148	0.00711618	-0.258124	0.0128769	0.0151362	-0.238862	-0.0094863	0.0306225	-0.244056
Smilodon	Felidae	534.92	6.28166	0.187827	0.0524234	-0.00370216	0.199873	0.0281737	0.0200007	0.184242	0.0222369	0.0619326	0.234146	0.0119844	-0.00731554	0.231766	0.0123083	0.00224112	0.233316	0.00993534	0.0121143	0.209879	0.0337562	-0.0632671	0.205279	-0.0326444	0.0681767	-0.0155349	0.00577538	-0.0326093	-0.0119767	0.0115008	0.00138386	-0.00933016	-0.0234481	0.010376	-0.271799	0.0280548	-0.0196379	-0.256485	0.0282979	0.0130736	-0.254863	0.0187821	0.0209041	-0.231274	-0.0194261	0.0448899	-0.243433
Speothos venaticus	Canidae	177.515	5.17906	0.193374	0.037433	-0.00203115	0.205517	0.0173828	0.0126488	0.197803	0.0046685	0.0431139	0.227595	0.010947	-0.0107581	0.224743	0.00822871	-0.00328153	0.228001	0.00693766	0.00982601	0.21597	0.026414	-0.0544999	0.210482	-0.0359677	0.0456603	-0.020635	0.00553716	-0.0204768	-0.0205407	0.0121159	0.000670163	-0.0225317	-0.0178624	0.00621015	-0.265689	0.0176765	-0.00774822	-0.255922	0.0271455	0.00726104	-0.259732	0.0126328	0.0161672	-0.24157	-0.0126487	0.0308249	-0.242913
Tomarctus	Canidae	334.9	5.81158	0.200152	0.035703	0.000506333	0.208948	0.0169629	0.0109077	0.198014	0.0168547	0.0399584	0.230415	0.00986144	-0.00609058	0.226714	0.00650629	0.00287232	0.229938	0.0095406	0.0129442	0.217915	0.0217836	-0.0421679	0.204712	-0.0206397	0.0497621	-0.0231523	0.00658385	-0.0225531	-0.020894	0.00597213	-0.00109815	-0.0212123	-0.0155856	0.00461556	-0.263516	0.0172644	-0.00623768	-0.258953	0.0224195	0.0108876	-0.259122	0.0144329	0.0183466	-0.240789	-0.00698886	0.0282801	-0.247278
Tremarctos ornatus	Ursidae	495.557	6.20568	0.178876	0.0435188	0.000676466	0.198465	0.0237465	0.0177318	0.186554	0.0156341	0.0557758	0.234483	0.0206064	-0.00363448	0.230741	0.0171729	0.00242026	0.230517	0.0168634	0.00811159	0.213195	0.0406881	-0.0571819	0.198628	-0.0347301	0.0602866	-0.0103787	-0.00181922	-0.0415352	-0.012485	-0.0046722	-0.0150234	-0.0112518	-0.0301012	-0.00647022	-0.26882	0.0288167	-0.0157799	-0.261572	0.0277643	0.0163896	-0.253549	0.0168727	0.0233153	-0.228371	-0.0142154	0.0380229	-0.246016
Uncia uncia	Felidae	439.352	6.08478	0.196398	0.0428963	-0.00165524	0.203234	0.0208388	0.0157197	0.192456	0.0150463	0.0409933	0.229046	0.0113107	-0.00473272	0.226187	0.0100452	0.00431476	0.230375	0.00422285	0.0116973	0.219419	0.0232073	-0.0459573	0.20558	-0.0248362	0.0466318	-0.018803	0.00259391	-0.025023	-0.0163245	0.00120559	-0.0020766	-0.0163319	-0.018	0.0023463	-0.267255	0.0209879	-0.0124174	-0.259444	0.0270929	0.0116213	-0.25664	0.0178795	0.0195438	-0.236721	-0.00873893	0.0316445	-0.244184
Urocyon cinereoargenteus	Canidae	221.854	5.40132	0.200364	0.0271597	-0.00145028	0.209782	0.0121709	0.00877124	0.19855	0.00722791	0.0335359	0.227569	0.00620797	-0.0106164	0.225152	0.00532702	-0.00091952	0.226531	0.00436348	0.0101266	0.218681	0.0184903	-0.0387507	0.208093	-0.0218654	0.0378801	-0.0208072	0.00670017	-0.0111806	-0.0216854	0.00558155	0.00718189	-0.0225404	-0.0115848	0.0109697	-0.262135	0.0146593	-0.011369	-0.260457	0.019838	0.00674199	-0.26218	0.0143781	0.00989666	-0.24187	-0.00495739	0.0219349	-0.245118
Ursus americanus	Ursidae	506.351	6.22466	0.194712	0.0456158	0.00169878	0.204742	0.0229227	0.0151806	0.18818	0.0210769	0.045439	0.236943	0.0128168	-0.00848263	0.229115	0.0154279	0.00265469	0.232828	0.0106095	0.01038	0.21627	0.0316638	-0.0581062	0.196202	-0.0320515	0.0618346	-0.0155131	0.00171196	-0.0318693	-0.0145596	0.00459502	-0.00222523	-0.015914	-0.0237547	0.00262851	-0.268921	0.0263454	-0.013675	-0.260489	0.0281695	0.0120216	-0.25678	0.0124884	0.0230096	-0.235673	-0.0189109	0.0389245	-0.243716
Ursus arctos	Ursidae	572.026	6.3376	0.193319	0.0429502	0.00464356	0.20158	0.0222843	0.0153674	0.192839	0.0247669	0.0526603	0.237574	0.0126955	-0.00864074	0.229762	0.0147254	0.00219656	0.232451	0.0109154	0.00841643	0.214097	0.0349121	-0.0635323	0.193444	-0.0321337	0.0679367	-0.0124546	0.00766981	-0.0291363	-0.0119781	0.00965958	-0.00229049	-0.0138117	-0.0196332	0.00389386	-0.266496	0.0286274	-0.0135346	-0.260245	0.0311163	0.011665	-0.257623	0.0129316	0.0236689	-0.235587	-0.0192446	0.0427077	-0.245289
Ursus etruscus	Ursidae	559.764	6.32251	0.192346	0.0446127	-0.00010558	0.203103	0.0228499	0.0123986	0.196268	0.017745	0.0466405	0.236848	0.0101304	-0.0117316	0.229621	0.0149357	0.00202074	0.232012	0.0128968	0.0108559	0.216781	0.0324774	-0.0590086	0.197363	-0.0296976	0.0618732	-0.0167439	0.00277471	-0.0278469	-0.0173417	0.00666245	0.00373831	-0.0213756	-0.0194367	0.00636672	-0.267446	0.0245492	-0.00993656	-0.260302	0.0273768	0.013405	-0.259562	0.0120817	0.0224464	-0.237534	-0.0210998	0.0362261	-0.245291
Ursus maritimus	Ursidae	582.851	6.36197	0.187472	0.0421572	0.00958234	0.20128	0.0245612	0.0188979	0.19117	0.0192673	0.0547091	0.237191	0.0137564	-0.0147619	0.229789	0.0180738	-0.000290606	0.232601	0.0133504	0.0105206	0.211461	0.0393203	-0.0635877	0.192167	-0.033148	0.0687835	-0.0162804	-1.34705e-05	-0.0308322	-0.0107986	0.00802887	0.00302271	-0.0116013	-0.017985	0.00264083	-0.266413	0.030147	-0.0191351	-0.26129	0.0336408	0.00655387	-0.258272	0.0204872	0.0230893	-0.235103	-0.0177179	0.0481683	-0.244676
Ursus spelaeus	Ursidae	567.005	6.33848	0.19008	0.0600114	-0.00878813	0.196341	0.0318684	0.0247244	0.19053	0.026704	0.0761943	0.243548	0.00991992	-0.0167624	0.233983	0.0160624	0.00110466	0.239652	0.0079213	0.0120353	0.203831	0.0442962	-0.0758823	0.196544	-0.0378197	0.0764999	-0.0104045	0.000158947	-0.041648	-0.00703989	0.0115095	0.00375924	-0.00986701	-0.0248885	0.0104246	-0.271724	0.0323174	-0.015395	-0.26161	0.0354316	0.0165643	-0.258933	0.0136874	0.0276471	-0.232029	-0.0263736	0.0434796	-0.242942
Ursus thibetanus	Ursidae	404.746	6.00209	0.190676	0.042157	0.0054006	0.204431	0.0199483	0.0153434	0.185956	0.0157037	0.0508656	0.238687	0.0128293	-0.0143527	0.231411	0.0131403	0.00094825	0.233278	0.0117141	0.00976079	0.213641	0.0355359	-0.0590987	0.195756	-0.0291919	0.0631592	-0.0158115	-0.00427876	-0.0362844	-0.0120297	0.0013607	-0.00944383	-0.0146807	-0.0238182	-0.00145352	-0.269789	0.031317	-0.0128529	-0.262011	0.0321464	0.0160359	-0.256661	0.0143852	0.0269106	-0.233959	-0.0180738	0.0390819	-0.24199
Vulpes lagopus	Canidae	252.277	5.53053	0.200648	0.0272988	-0.00225887	0.208498	0.0083529	0.00655898	0.199867	0.00686585	0.0342288	0.226606	0.0074186	-0.0119798	0.224248	0.00452029	-0.00235303	0.226266	0.00223291	0.00807433	0.215442	0.0148168	-0.037815	0.204989	-0.019944	0.0360619	-0.0194914	0.0105828	-0.0063016	-0.0165743	0.0118225	0.0105914	-0.0172162	-0.0085108	0.0111175	-0.262107	0.0112958	-0.00855408	-0.263886	0.0168269	0.00534629	-0.265258	0.0114077	0.00907779	-0.24473	-0.00498466	0.022357	-0.246909
Vulpes velox	Canidae	235.418	5.45738	0.204925	0.0266828	-0.00314154	0.207648	0.0106509	0.00486398	0.198666	0.00992018	0.032764	0.227004	0.00604843	-0.00914266	0.224204	0.00556829	0.000126818	0.225911	0.00265659	0.00785822	0.220529	0.01421	-0.0353596	0.204183	-0.0165722	0.0337917	-0.0173071	0.00934283	-0.00430531	-0.0172477	0.00901979	0.010618	-0.0168333	-0.0103513	0.0123928	-0.26222	0.0110073	-0.00980897	-0.263209	0.014984	0.00577862	-0.265053	0.00995975	0.00775506	-0.248514	-0.0071226	0.0204462	-0.247687
Vulpes vulpes	Canidae	278.93	5.62951	0.201782	0.0250335	-0.00236306	0.210608	0.0089897	0.00630278	0.198751	0.0063262	0.0312327	0.227075	0.00757454	-0.00986531	0.223253	0.00432989	-0.0019193	0.226207	0.00183221	0.00779194	0.219486	0.0140635	-0.0355316	0.202743	-0.0161287	0.0339155	-0.0191421	0.00895848	-0.00668311	-0.0177079	0.00833178	0.00801592	-0.0175507	-0.00940213	0.0126479	-0.261626	0.0117617	-0.00920104	-0.262449	0.0166228	0.00731743	-0.264392	0.0115381	0.00838092	-0.247451	-0.00831263	0.0206191	-0.249347
[truncated: 20 more columns]

## Sheet: Tibia Extant
Species	Family	Locomotion	Centroid Size	Log Centroid Size	ProcCoord1	ProcCoord2	ProcCoord3	ProcCoord4	ProcCoord5	ProcCoord6	ProcCoord7	ProcCoord8	ProcCoord9	ProcCoord10	ProcCoord11	ProcCoord12	ProcCoord13	ProcCoord14	ProcCoord15	ProcCoord16	ProcCoord17	ProcCoord18	ProcCoord19	ProcCoord20	ProcCoord21	ProcCoord22	ProcCoord23	ProcCoord24	ProcCoord25	ProcCoord26	ProcCoord27	ProcCoord28	ProcCoord29	ProcCoord30	ProcCoord31	ProcCoord32	ProcCoord33	ProcCoord34	ProcCoord35	ProcCoord36	ProcCoord37	ProcCoord38	ProcCoord39	ProcCoord40	ProcCoord41	ProcCoord42	ProcCoord43	ProcCoord44	ProcCoord45
Acinonyx jubatus	Felidae	Cursorial	532.918	6.27789	0.197289	0.031096	-0.00695767	0.207437	0.0149813	0.00797177	0.197953	0.0133787	0.0344708	0.226525	0.00478714	-0.0129963	0.223026	0.00523846	-0.0045215	0.2279	0.002678	0.00441457	0.219765	0.0108357	-0.043903	0.204938	-0.0192452	0.04129	-0.0177274	0.0124393	-0.0092529	-0.0167467	0.0117115	0.0115912	-0.0176344	-0.00864609	0.0187228	-0.267454	0.0160379	-0.0139381	-0.26206	0.0199004	-0.000532944	-0.260348	0.0127173	0.00646623	-0.242601	-0.0092204	0.0261063
Ailuropoda melanoleuca	Ursidae	Terrestrial	425.219	6.05131	0.184853	0.0456833	-0.003904	0.197991	0.0305143	0.0127961	0.184073	0.0300189	0.0543578	0.240118	0.00935205	-0.0142829	0.232385	0.00928078	-0.00253204	0.235899	0.00937353	0.0077513	0.214473	0.0253598	-0.0762816	0.201858	-0.0223681	0.0762427	-0.0202767	-0.000656965	-0.032974	-0.0169253	0.00815961	-0.0077727	-0.0180173	-0.0239806	0.00486822	-0.266848	0.0361698	-0.0171517	-0.262066	0.0385774	0.0140408	-0.251028	0.0194448	0.0300144	-0.231423	-0.0203036	0.039134
Ailurus fulgens	Ailuridae	Arboreal	204.219	5.31659	0.199703	0.0310931	-0.00838946	0.207175	0.0189688	0.00817099	0.192786	0.0166004	0.0350475	0.22775	0.0103678	-0.00593013	0.227324	0.0114937	-0.00112583	0.226729	0.0104509	0.00595103	0.220899	0.0161954	-0.043952	0.20163	-0.0146487	0.0483508	-0.0176211	-0.0062241	-0.0129853	-0.018242	-0.00342852	8.15391e-05	-0.0181643	-0.0229477	0.00406012	-0.266949	0.0221122	-0.00985266	-0.257268	0.0258982	0.00472993	-0.256117	0.0160209	0.0118613	-0.241844	-0.00487091	0.0248282
Bassariscus astutus	Procyonidae	Arboreal	138.152	4.92836	0.197173	0.0298692	-0.00864388	0.199602	0.0205836	0.00607863	0.198477	0.0169576	0.0445992	0.22664	0.0133281	-0.00773795	0.22464	0.0153993	-0.00197326	0.228685	0.0123788	0.00740622	0.223365	0.0129505	-0.0393577	0.201348	-0.016449	0.0438451	-0.0116294	-0.0140473	-0.0194537	-0.0153447	-0.0035593	-0.00423097	-0.0172556	-0.0248042	0.00428184	-0.271308	0.020577	-0.0127706	-0.255054	0.0225876	0.00532022	-0.258422	0.0149158	0.0126431	-0.24523	-0.000552572	0.0277236
Canis adustus	Canidae	Cursorial	307.382	5.72809	0.199705	0.0288692	-0.00377108	0.207297	0.0129073	0.00723797	0.19771	0.0143821	0.0318996	0.227967	0.00604843	-0.0131319	0.223606	0.00492553	-0.0040169	0.227273	0.00381999	0.00820129	0.218399	0.0139283	-0.0423846	0.202643	-0.0148846	0.0412246	-0.0163824	0.00804919	-0.00784787	-0.0126286	0.00839206	0.00888067	-0.013763	-0.00469692	0.0187388	-0.262427	0.011713	-0.0111233	-0.262924	0.020091	0.002334	-0.263494	0.0125769	0.00920326	-0.244952	-0.00420169	0.0228263
Canis aureus	Canidae	Cursorial	292.521	5.67844	0.203576	0.028218	-0.00426798	0.211623	0.00966494	0.00705923	0.197002	0.0112298	0.033535	0.227879	0.0054484	-0.0126565	0.223694	0.00445259	-0.0028198	0.228198	0.0018721	0.00656671	0.218453	0.0118534	-0.041574	0.202153	-0.0165788	0.0380534	-0.0192274	0.0115801	-0.00999612	-0.0194379	0.0138652	0.00577756	-0.0220672	-0.00486696	0.0145252	-0.263471	0.0111933	-0.0130917	-0.263118	0.0181001	0.00296006	-0.264169	0.0117805	0.00756588	-0.243843	-0.00375072	0.0227014
Canis latrans	Canidae	Cursorial	364.994	5.89928	0.201689	0.0254787	-0.00236991	0.208536	0.0088105	0.00373636	0.198805	0.0102531	0.0303713	0.227057	0.0028217	-0.0129447	0.223549	0.00178196	-0.00373802	0.226879	0.000444903	0.00626639	0.217855	0.0122142	-0.0392213	0.203105	-0.0133859	0.0370779	-0.0158524	0.0148476	-0.0059229	-0.0158053	0.016831	0.00797318	-0.0171651	-0.00279145	0.0160408	-0.263759	0.00736876	-0.0126986	-0.262665	0.0164684	0.00133083	-0.263752	0.0108591	0.0067029	-0.246042	-0.00541038	0.0207008
Canis lupus	Canidae	Cursorial	511.616	6.23695	0.199077	0.0299575	-0.00361212	0.208032	0.0119826	0.00595973	0.197158	0.0124245	0.0349852	0.228432	0.00358112	-0.0136234	0.22332	0.0050945	-0.0033636	0.227306	0.00254382	0.00617288	0.216712	0.0130531	-0.0446374	0.206458	-0.0164943	0.0405396	-0.0165687	0.013161	-0.00785255	-0.016385	0.0135979	0.00751117	-0.0191441	-0.00723591	0.0170578	-0.262441	0.00978333	-0.0123624	-0.262281	0.0187571	0.00287872	-0.263787	0.0126956	0.00817973	-0.244717	-0.005683	0.0235487
Canis mesomelas	Canidae	Cursorial	313.064	5.74612	0.201356	0.0262032	-0.00215085	0.210078	0.0102412	0.00613483	0.198862	0.0102929	0.0298924	0.226893	0.00508245	-0.01116	0.22414	0.00358466	-0.00242777	0.226381	0.00277904	0.00651105	0.218053	0.0120779	-0.0386448	0.205865	-0.0124679	0.0382731	-0.0187211	0.00875376	-0.009654	-0.0167333	0.0101169	0.00329101	-0.0194253	-0.00467386	0.0145181	-0.262882	0.0112698	-0.011523	-0.262835	0.0184965	0.00190897	-0.264617	0.0126394	0.00755677	-0.243535	-0.00509322	0.0227306
Canis simensis	Canidae	Cursorial	404.077	6.00161	0.204653	0.0283056	-0.00271933	0.211298	0.00958299	0.00496873	0.198866	0.010843	0.0338131	0.229887	0.00524759	-0.0128248	0.224762	0.00449342	-0.00261052	0.228444	0.000675887	0.00668308	0.217893	0.0123783	-0.0412552	0.202665	-0.0145029	0.0372724	-0.0243148	0.00788867	-0.010635	-0.0212635	0.0134901	0.00721808	-0.0244353	-0.00472411	0.0172919	-0.260202	0.0130018	-0.0108353	-0.261516	0.0192394	0.00327583	-0.260186	0.0125716	0.0087423	-0.244435	-0.00425457	0.0233837
Cerdocyon thous	Canidae	Terrestrial	258.243	5.55295	0.200487	0.0281812	-0.00473536	0.208545	0.0111308	0.00601664	0.197967	0.011613	0.0360213	0.228064	0.00585986	-0.0133167	0.22425	0.00514225	-0.0041624	0.227592	0.00287747	0.00685141	0.21738	0.0121956	-0.0429092	0.204828	-0.0149493	0.0413123	-0.0214816	0.00984269	-0.00941753	-0.0180391	0.00912398	0.00752993	-0.0182161	-0.00979491	0.0132453	-0.262592	0.0116573	-0.012146	-0.260592	0.0188053	0.00245705	-0.262122	0.0117325	0.00717538	-0.244161	-0.00287624	0.0256001
Chrysocyon brachyurus	Canidae	Terrestrial	644.737	6.46859	0.2066	0.0188944	-0.00221594	0.210795	0.00719423	0.00185245	0.2033	0.00676842	0.0279784	0.224296	0.00320344	-0.0107258	0.222715	0.00196054	-0.00505247	0.224994	0.00130039	0.00125808	0.215275	0.00710919	-0.0319911	0.204406	-0.00651791	0.0298003	-0.0146873	0.0131616	-0.00244245	-0.0149558	0.0106838	0.0128845	-0.0168769	-0.00379807	0.0168436	-0.263844	0.00511885	-0.00831879	-0.263229	0.0129059	0.000813536	-0.263579	0.00913372	0.00447089	-0.250636	-0.0051083	0.0184605
Crocuta crocuta	Hyaenidae	Cursorial	407.765	6.00993	0.196466	0.0438419	-0.00267662	0.205745	0.0267152	0.015736	0.187653	0.0292573	0.0483535	0.232688	0.0106866	-0.0105077	0.229794	0.00872107	0.000553274	0.236556	0.0108372	0.0137012	0.213699	0.0129281	-0.0621251	0.193968	-0.0187513	0.0546349	-0.0179646	0.00861322	-0.0184468	-0.0166074	0.011847	0.00477136	-0.0155408	-0.0126811	0.0185993	-0.258453	0.0168444	-0.0221541	-0.264784	0.033405	0.000568526	-0.264995	0.0249297	0.0122729	-0.229816	-0.012182	0.0431071
Cuon alpinus	Canidae	Cursorial	351.119	5.85554	0.196143	0.0294591	-0.00310821	0.2057	0.0135548	0.0066388	0.196443	0.0157578	0.037184	0.228243	0.00661144	-0.0125322	0.22459	0.00570302	-0.00252847	0.22941	0.0032093	0.00800886	0.215691	0.0114879	-0.0451295	0.203068	-0.0139768	0.0448869	-0.0139391	0.0119337	-0.0115362	-0.0132562	0.0134907	0.00682091	-0.0136476	-0.0127331	0.0155828	-0.262997	0.0110287	-0.0115868	-0.262851	0.0200303	0.00282345	-0.264732	0.0122218	0.0101724	-0.244381	-0.0032964	0.0273028
Eira barbara	Mustelidae	Arboreal	182.689	5.20779	0.197833	0.0399942	-0.00882185	0.204032	0.0227947	0.00996942	0.196675	0.0217785	0.0440884	0.229668	0.0116057	-0.00884343	0.225775	0.0131775	0.000845447	0.230435	0.010819	0.00930046	0.221952	0.0133267	-0.0451646	0.20591	-0.0166364	0.0491771	-0.0217331	-0.00813077	-0.0259276	-0.0206633	0.00321848	0.00246144	-0.0217192	-0.0160308	0.00371296	-0.269492	0.0213388	-0.0113499	-0.25897	0.0254581	0.00790788	-0.255798	0.0159736	0.0157765	-0.239494	-0.00849534	0.0302237
Helarctos malayanus	Ursidae	Scansorial	351.641	5.86261	0.187777	0.0420166	-0.00453983	0.204139	0.0269717	0.0105824	0.189122	0.0285414	0.0556583	0.23868	0.0127466	-0.0124858	0.229085	0.0152342	0.00192462	0.231277	0.0151325	0.00853288	0.215474	0.0260621	-0.0638637	0.191166	-0.0192469	0.0576861	-0.0118179	-0.0059622	-0.0289653	-0.0100902	-0.00343895	0.00161102	-0.0100923	-0.0259964	0.00487517	-0.270159	0.0216091	-0.024244	-0.262688	0.0325269	0.00737038	-0.25989	0.0173372	0.0207834	-0.234416	-0.0134661	0.0480978
Hyaena brunnea	Hyaenidae	Cursorial	344.982	5.84349	0.197556	0.0380764	0.000391651	0.205969	0.0252393	0.0126942	0.188734	0.0255169	0.0464955	0.226018	0.0104429	-0.0112483	0.22192	0.0107835	0.000516685	0.227208	0.00928697	0.0106915	0.215425	0.0187537	-0.0519205	0.202359	-0.0139517	0.0573722	-0.0195814	0.000987998	-0.0220257	-0.0163356	0.00585989	-0.00193458	-0.0221991	-0.0131908	0.0188088	-0.261316	0.0140844	-0.0176908	-0.268887	0.0312251	-3.03404e-05	-0.263989	0.0236257	0.00809015	-0.235632	-0.00821304	0.0380069
Hyaena hyaena	Hyaenidae	Cursorial	395.151	5.97926	0.19956	0.0340625	-0.00153912	0.208553	0.0199357	0.0132965	0.19235	0.0200672	0.0353042	0.227556	0.00662217	-0.00947052	0.223992	0.00781022	-0.00245333	0.22972	0.00769676	0.00711447	0.211977	0.0136003	-0.0451652	0.203831	-0.0150588	0.0438138	-0.0201394	0.00803016	-0.0151634	-0.0176352	0.0119608	0.0055966	-0.0158428	-0.00812856	0.0165198	-0.260039	0.0161675	-0.013029	-0.263728	0.0233916	0.00154085	-0.264332	0.0168946	0.00737819	-0.241786	-0.0092372	0.0296526
Leptailurus serval	Felidae	Terrestrial	373.003	5.92001	0.19784	0.030265	-0.00438877	0.206173	0.018223	0.00798229	0.198491	0.0177558	0.0294056	0.226798	0.00851945	-0.00825767	0.223445	0.0102483	0.00101023	0.227197	0.00687116	0.00852453	0.221434	0.0134233	-0.0363875	0.204446	-0.0166467	0.040259	-0.0162823	0.00132575	-0.0175454	-0.0139794	0.00539634	0.00246062	-0.0149639	-0.0104862	0.0107703	-0.269266	0.0181365	-0.00882535	-0.26225	0.022155	0.000785467	-0.258512	0.0139487	0.00900243	-0.244757	-0.00466416	0.0239389
Lontra canadensis	Mustelidae	Semiaquatic	177.034	5.17552	0.192654	0.0382367	-0.00967835	0.202771	0.0188237	0.00895168	0.188495	0.028983	0.0491	0.230449	0.00895875	-0.0113701	0.227757	0.0120374	-8.215e-06	0.231753	0.0100145	0.0165659	0.214727	0.0197122	-0.0518744	0.203137	-0.0262071	0.0558153	-0.018462	-0.00726453	-0.0307254	-0.0160736	0.00137937	-0.00309458	-0.0195052	-0.0188938	0.000227397	-0.270175	0.0250668	-0.0135318	-0.263861	0.0316673	0.00340643	-0.252875	0.0173716	0.0162768	-0.230616	-0.000394734	0.0384953
Lycaon pictus	Canidae	Cursorial	430.127	6.06407	0.201811	0.0273298	-0.00244402	0.208092	0.0117451	0.00462665	0.193537	0.0154552	0.0343477	0.227187	0.00309257	-0.011522	0.223424	0.00173108	-0.00485441	0.227855	0.00378367	0.00517683	0.216547	0.00944021	-0.0432867	0.203478	-0.0143071	0.0393978	-0.0169066	0.0172802	-0.00499151	-0.0165204	0.0130287	0.0111332	-0.0176305	-0.00739716	0.0208263	-0.264076	0.0056238	-0.0133549	-0.262859	0.0180715	0.00205374	-0.265104	0.0130391	0.00736247	-0.246152	-0.00341909	0.0252727
Lynx rufus	Felidae	Scansorial	327.312	5.79017	0.201144	0.0283619	-0.0084192	0.207783	0.0171181	0.00782999	0.196722	0.0195308	0.0312757	0.227672	0.00774428	-0.0064444	0.225393	0.00893556	0.0020603	0.229754	0.00844307	0.0108134	0.219078	0.0100938	-0.0365866	0.203161	-0.0191492	0.0436429	-0.0228134	-0.00298846	-0.0205131	-0.0190818	0.00278713	-0.00161656	-0.0186548	-0.0115644	0.00883449	-0.269305	0.0150452	-0.0109653	-0.258879	0.0215432	0.000374697	-0.253958	0.013506	0.0108597	-0.241726	-0.00179518	0.0250025
Meles meles	Mustelidae	Semifossorial	202.786	5.31215	0.190636	0.0410291	-0.00568656	0.201732	0.0236381	0.0109127	0.18649	0.0242297	0.0443822	0.232425	0.0123195	-0.0145229	0.225858	0.0183666	-0.00110306	0.23388	0.00630195	0.01119	0.210917	0.0246048	-0.0573909	0.207052	-0.0262105	0.0629994	-0.0220649	-0.00176713	-0.0224397	-0.0207314	0.00352038	0.000393185	-0.0229323	-0.0228014	0.00432836	-0.267168	0.0275314	-0.014741	-0.262338	0.0347921	-0.00316148	-0.257154	0.020648	0.0170775	-0.231035	-0.00677863	0.0398157
Melursus ursinus	Ursidae	Terrestrial	415.663	6.0296	0.193922	0.0466004	-0.00532294	0.203987	0.0265318	0.0125813	0.184508	0.0262733	0.0483543	0.239213	0.00900793	-0.0149833	0.229727	0.0121188	-4.83902e-05	0.235084	0.0118354	0.0119246	0.20899	0.0287618	-0.0689031	0.195884	-0.0199762	0.066198	-0.0210908	-0.0045221	-0.0331722	-0.0178186	0.000272062	-0.00565052	-0.018599	-0.0289658	0.00305792	-0.264979	0.0293302	-0.0250995	-0.257646	0.0368055	0.0114454	-0.255281	0.0205674	0.0239637	-0.230634	-0.02079	0.046838
Nasua nasua	Procyonidae	Terrestrial	189.377	5.24374	0.195594	0.0356754	-0.00350563	0.201649	0.0265552	0.0126308	0.191141	0.0262051	0.0400821	0.231158	0.00908231	-0.00913417	0.229488	0.0122458	-0.00124914	0.227538	0.0149399	0.00881994	0.221735	0.0120044	-0.0466182	0.203649	-0.0151276	0.048692	-0.0141373	-0.00273413	-0.0209082	-0.00995311	-0.00205844	-0.00433559	-0.0129616	-0.0224556	-0.00288107	-0.270064	0.0234219	-0.0111767	-0.262982	0.0311208	0.00499808	-0.257327	0.0151799	0.0167021	-0.244696	-0.015334	0.0364286
Neofelis nebulosa	Felidae	Arboreal	312.608	5.74495	0.195722	0.0324536	-0.00934587	0.20633	0.0191792	0.0132618	0.192802	0.0188933	0.0370067	0.230353	0.0104544	-0.00667936	0.225421	0.0134664	0.00363515	0.229815	0.0107548	0.0130896	0.220704	0.0133853	-0.0423667	0.202994	-0.0130615	0.052472	-0.0224792	-0.00871113	-0.029475	-0.0198524	-5.40028e-06	-0.00717857	-0.021178	-0.0219914	0.00294354	-0.267517	0.0223539	-0.00761668	-0.258228	0.0258309	0.00671781	-0.256032	0.018544	0.0132962	-0.235007	-0.00126727	0.0286656
Nyctereutes procyonoides	Canidae	Terrestrial	199.078	5.29351	0.203899	0.0290669	-0.00532791	0.207652	0.0138786	0.00386828	0.195652	0.0106407	0.0344939	0.226592	0.00611824	-0.0147496	0.220921	0.00601126	-0.00560305	0.226248	0.00559708	0.00684092	0.220048	0.0176822	-0.040463	0.203039	-0.0162683	0.0449272	-0.0160745	0.00472229	-0.0154133	-0.0145136	0.00665857	0.00203302	-0.0148323	-0.0119819	0.00900239	-0.258983	0.0157696	-0.012406	-0.264797	0.0200905	0.0101676	-0.265544	0.0144112	0.0108422	-0.244504	-0.003743	0.0277103
Otocyon megalotis	Canidae	Cursorial	248.651	5.51559	0.202987	0.0257086	-0.0044577	0.209741	0.00956809	0.00316455	0.197829	0.00949435	0.0302403	0.22638	0.00421822	-0.0118873	0.220778	0.00377428	-0.00352607	0.226416	0.000508544	0.00590201	0.218949	0.00853028	-0.0388836	0.202692	-0.0143951	0.03766	-0.0166407	0.0120013	-0.009415	-0.0164276	0.0100139	0.00894111	-0.0169361	-0.0051204	0.0137037	-0.261326	0.0117093	-0.0105642	-0.26377	0.014529	0.00190425	-0.263116	0.0097802	0.00825966	-0.244751	-0.001479	0.0222219
Panthera leo	Felidae	Terrestrial	619.077	6.42594	0.196033	0.046514	-0.00628187	0.205854	0.0225126	0.0142881	0.193614	0.0280897	0.0500384	0.234616	0.00924903	-0.0104372	0.230847	0.0116419	8.88611e-05	0.237286	0.0075374	0.00911558	0.216895	0.0139643	-0.0592702	0.197234	-0.0160941	0.0631815	-0.019311	0.00477495	-0.0250608	-0.0185521	0.00938036	9.00251e-05	-0.0173462	-0.0141806	0.0157036	-0.26816	0.0218298	-0.0142807	-0.261043	0.0295236	0.00556924	-0.257492	0.0192491	0.0142223	-0.23101	-0.0126462	0.0375229
Panthera onca	Felidae	Scansorial	431.151	6.06335	0.190287	0.0424045	-0.00860103	0.204487	0.0213366	0.00879979	0.190799	0.0262083	0.0457266	0.232854	0.00918195	-0.00724719	0.228814	0.0098999	8.62754e-05	0.23303	0.00919834	0.0104206	0.216931	0.0199058	-0.0538754	0.200102	-0.0201022	0.0602912	-0.0187139	-0.00445451	-0.0284802	-0.0179061	0.00264529	-0.00363763	-0.0150329	-0.0149519	0.0127023	-0.269682	0.0219272	-0.0138864	-0.259889	0.0306745	0.00631196	-0.25427	0.0181175	0.0166169	-0.232522	-0.00765738	0.0381467
Panthera pardus	Felidae	Scansorial	429.436	6.06027	0.193647	0.041565	-0.005531	0.207065	0.0215343	0.0106915	0.193057	0.0217571	0.0432516	0.229333	0.00975476	-0.00899351	0.225737	0.0103832	-0.000289207	0.230902	0.00911277	0.0113736	0.215912	0.0146365	-0.0486364	0.197089	-0.0187214	0.0557777	-0.00973266	-0.00280651	-0.0292343	-0.00765817	0.00271229	-0.00605316	-0.0104179	-0.016762	0.00905975	-0.269851	0.0220041	-0.00943024	-0.26318	0.0292391	0.00589843	-0.259308	0.0199629	0.0130159	-0.23936	-0.00755692	0.0341898
Panthera tigris	Felidae	Terrestrial	619.347	6.42712	0.192561	0.0450024	-0.0071224	0.205449	0.0227164	0.0121552	0.192942	0.0262684	0.045697	0.231947	0.00734066	-0.0127672	0.228586	0.0108245	-0.000455737	0.234464	0.00843608	0.0112426	0.216653	0.0158575	-0.0547548	0.198908	-0.018107	0.0607235	-0.0203815	-0.00027316	-0.0223846	-0.0185494	0.00423377	-0.00179369	-0.0173759	-0.0158826	0.0149724	-0.269017	0.0231181	-0.011738	-0.261656	0.0310383	0.0030279	-0.258139	0.0212946	0.0148365	-0.233002	-0.0126879	0.0357697
Potos flavus	Procyonidae	Arboreal	169.715	5.13402	0.196736	0.0326053	-0.00428586	0.204879	0.0198184	0.00599109	0.196508	0.0260923	0.0386101	0.229337	0.00997909	-0.00867545	0.225801	0.011662	0.000667282	0.229827	0.0110897	0.0114771	0.220497	0.0150954	-0.0449725	0.204739	-0.0198056	0.0457137	-0.0149687	-0.00721467	-0.0157322	-0.0155916	0.00138536	-0.000386947	-0.0162818	-0.0216764	0.00750192	-0.267639	0.0191364	-0.0117902	-0.259969	0.0268889	0.00643569	-0.255356	0.0185049	0.0133241	-0.242164	-0.00136203	0.0293703
Procyon lotor	Procyonidae	Scansorial	254.414	5.53781	0.201929	0.0311651	-0.00407967	0.207111	0.0208222	0.00838083	0.197581	0.0228778	0.0327876	0.229693	0.00488153	-0.0068172	0.227838	0.00792235	0.000877817	0.23115	0.00577677	0.0110182	0.218782	0.0131463	-0.0433882	0.206249	-0.0132923	0.0453383	-0.0192065	0.00219507	-0.0207586	-0.0190514	0.00555891	-0.00177805	-0.0201996	-0.0110805	0.00204438	-0.264594	0.0128639	-0.00852593	-0.259391	0.0196317	0.0096983	-0.259397	0.0110798	0.0143825	-0.242845	-0.00488776	0.026019
Puma concolor	Felidae	Scansorial	498.412	6.20885	0.193724	0.0364702	-0.00841382	0.205951	0.0225976	0.0114753	0.196328	0.0226148	0.0401925	0.228921	0.00899309	-0.00927234	0.226179	0.0114141	0.00159835	0.230721	0.00865108	0.0114847	0.220326	0.0123891	-0.047544	0.20294	-0.0179574	0.0497075	-0.020381	-0.00101702	-0.0210681	-0.0187439	0.00389592	-0.000703485	-0.0178833	-0.0175427	0.0092719	-0.26914	0.0177891	-0.0134662	-0.260636	0.0239016	0.0036613	-0.258131	0.0148031	0.0130635	-0.23887	-0.00513581	0.0315674
Speothos venaticus	Canidae	Terrestrial	177.515	5.17906	0.193334	0.0368245	-0.00720802	0.205476	0.0190412	0.0101402	0.197758	0.0107236	0.0420782	0.227556	0.00939532	-0.0121216	0.224703	0.00775157	-0.0043401	0.227957	0.00831365	0.00881944	0.215948	0.0185623	-0.0575943	0.210444	-0.0291398	0.0503025	-0.0206268	0.00260189	-0.0210498	-0.0205419	0.0120832	-0.00104275	-0.0225266	-0.0168186	0.00864604	-0.265648	0.0163301	-0.0102253	-0.255889	0.0278144	0.00330217	-0.2597	0.014695	0.0141542	-0.241541	-0.00826606	0.0322163
Tremarctos ornatus	Ursidae	Scansorial	495.557	6.20568	0.178959	0.0432593	-0.00545329	0.198546	0.0261199	0.0142428	0.186618	0.0234906	0.05305	0.234573	0.0199946	-0.00645414	0.230827	0.0174557	3.21572e-05	0.230606	0.0179536	0.00571823	0.213309	0.0322428	-0.0623136	0.198709	-0.0257147	0.0646773	-0.0103704	-0.00770264	-0.0408429	-0.0124851	-0.00675796	-0.0142	-0.0112442	-0.0307185	-0.00212178	-0.268945	0.0261468	-0.0198104	-0.261714	0.0296868	0.012177	-0.253692	0.0198901	0.0205848	-0.228502	-0.00877691	0.0395756
Uncia uncia	Felidae	Scansorial	439.352	6.08478	0.196402	0.042288	-0.00765364	0.203238	0.0229195	0.0126745	0.19245	0.0207622	0.0385135	0.229059	0.0105969	-0.00621346	0.226197	0.0106258	0.00292159	0.230384	0.00590974	0.0110586	0.219447	0.0165258	-0.048711	0.205582	-0.0179137	0.0497507	-0.0187948	-0.000985755	-0.0251404	-0.0163249	0.000891957	-0.00222964	-0.0163289	-0.0174926	0.00487304	-0.267274	0.0189332	-0.0153609	-0.259474	0.0283897	0.0075722	-0.256671	0.0203912	0.0167226	-0.236749	-0.00423891	0.0324837
Urocyon cinereoargenteus	Canidae	Scansorial	221.854	5.40132	0.20027	0.0267106	-0.00516919	0.209682	0.0133133	0.00703979	0.198449	0.0118761	0.0322265	0.227459	0.00471148	-0.0113057	0.225041	0.00519382	-0.0015865	0.226414	0.00578544	0.00948366	0.218593	0.0129279	-0.0408534	0.207992	-0.0162939	0.0405915	-0.020797	0.00506603	-0.0119942	-0.0216835	0.00652199	0.00632755	-0.0225354	-0.00993338	0.0124702	-0.262007	0.0128478	-0.0133801	-0.260342	0.0205056	0.00381446	-0.262068	0.0155463	0.00769358	-0.24177	-0.00189047	0.022312
Ursus americanus	Ursidae	Scansorial	506.351	6.22466	0.194778	0.0454685	-0.00471741	0.204812	0.0249179	0.0118546	0.188234	0.0273764	0.042072	0.23703	0.011567	-0.0101303	0.229195	0.0157297	0.000524107	0.232909	0.0120552	0.00886299	0.216375	0.0231734	-0.0619384	0.196265	-0.0228913	0.0658391	-0.0155066	-0.00283043	-0.0317879	-0.0145666	0.00423275	-0.00285449	-0.0159143	-0.0231496	0.00597353	-0.269027	0.0240453	-0.0173819	-0.260608	0.0295082	0.00779871	-0.2569	0.0155424	0.0209031	-0.235784	-0.0132761	0.0411243
Ursus arctos	Ursidae	Terrestrial	572.026	6.3376	0.193421	0.0432517	-0.00138276	0.201686	0.0243037	0.0121571	0.192918	0.0320118	0.0487312	0.237697	0.0114378	-0.0102518	0.229879	0.0149724	0.000192605	0.232569	0.0120766	0.00689778	0.214246	0.0256772	-0.0677411	0.193539	-0.0221673	0.0718777	-0.0124547	0.00348259	-0.02993	-0.0119905	0.00923917	-0.00362885	-0.0138172	-0.018895	0.00662417	-0.266648	0.0263352	-0.0175549	-0.260411	0.0323629	0.0070458	-0.257789	0.016052	0.021495	-0.235745	-0.0131121	0.0448968
Ursus maritimus	Ursidae	Semiaquatic	582.851	6.36197	0.187585	0.043176	0.00358702	0.201396	0.0270797	0.015312	0.191261	0.0269085	0.0515166	0.237329	0.0116333	-0.016464	0.229917	0.017951	-0.00275091	0.232729	0.0148053	0.00862902	0.211624	0.0299963	-0.068433	0.192275	-0.0229868	0.0728749	-0.0162753	-0.00438459	-0.030515	-0.0108166	0.00837481	0.00185476	-0.0116086	-0.0174414	0.00516798	-0.26658	0.027014	-0.0233392	-0.261473	0.0341232	0.00159831	-0.25846	0.0234364	0.0198292	-0.23528	-0.010812	0.0500892
Ursus thibetanus	Ursidae	Scansorial	404.746	6.00209	0.190744	0.0425668	-0.000544259	0.204502	0.0219876	0.0124389	0.186012	0.0227945	0.0481988	0.238772	0.0107634	-0.0159451	0.231489	0.0132277	-0.000841796	0.233356	0.013058	0.00808955	0.213744	0.0269032	-0.0634585	0.19582	-0.0199108	0.0667133	-0.0158029	-0.00935921	-0.0353106	-0.012034	1.29665e-05	-0.00953612	-0.0146789	-0.0237925	0.00193062	-0.269896	0.0290856	-0.017242	-0.262132	0.0339957	0.0112386	-0.256782	0.0179515	0.0245147	-0.23407	-0.0124506	0.0411606
Vulpes lagopus	Canidae	Terrestrial	252.277	5.53053	0.200536	0.0267496	-0.00593749	0.20838	0.00921822	0.00540187	0.199747	0.0115614	0.0329823	0.226473	0.005754	-0.0128105	0.224115	0.00420883	-0.00288164	0.226126	0.00338421	0.00775835	0.215333	0.00949543	-0.0393855	0.204867	-0.0147028	0.0384919	-0.0194817	0.00960716	-0.00768366	-0.0165717	0.0131687	0.00885731	-0.0172076	-0.00688717	0.0121749	-0.261954	0.00991146	-0.0101084	-0.263747	0.0173052	0.00287418	-0.265123	0.0124612	0.00730924	-0.244609	-0.00191046	0.0227187
Vulpes velox	Canidae	Cursorial	235.418	5.45738	0.204818	0.0260054	-0.00673868	0.207531	0.0112567	0.00340292	0.198545	0.014405	0.0311055	0.226871	0.00477247	-0.00980432	0.224071	0.00558313	-0.000564543	0.225772	0.00377304	0.00749178	0.220425	0.00919836	-0.0368645	0.204059	-0.0116507	0.035792	-0.017296	0.00865195	-0.00554035	-0.0172446	0.0104001	0.00926032	-0.0168248	-0.00852176	0.0136972	-0.262067	0.00945091	-0.0113296	-0.263071	0.0155495	0.00353509	-0.264918	0.0108557	0.0061798	-0.248396	-0.00426856	0.0211133
Vulpes vulpes	Canidae	Cursorial	278.93	5.62951	0.201662	0.0244754	-0.00574203	0.210479	0.00981026	0.005055	0.19862	0.0106322	0.0300797	0.226927	0.00618391	-0.010736	0.223105	0.00407199	-0.0024248	0.226053	0.00294782	0.00753623	0.219369	0.00902521	-0.0370132	0.202606	-0.0111895	0.0358448	-0.0191301	0.00793824	-0.00783984	-0.017703	0.00935545	0.00678019	-0.0175419	-0.0075455	0.0138194	-0.261456	0.0102799	-0.0108289	-0.262295	0.0173855	0.00483391	-0.264242	0.0125049	0.00658162	-0.247319	-0.00542161	0.0214511
[truncated: 21 more columns]
